# Supplementary material for: Integrating Metabolomics and Genomics to Uncover Antimicrobial Compounds in Lactiplantibacillus plantarum UTNGt2, a Cacao-Originating Probiotic from Ecuador
Source: Antibiotics (Basel). 2025 Jan 24;14(2):123. doi: 10.3390/antibiotics14020123 (PMC11851819; doi:10.3390/antibiotics14020123)
Supplement: Supplementary file 1 [file antibiotics-14-00123-s001.zip › Supplementary Tables.xlsx]

## Sheet: Table S1
Table S1. Details intracellular metabolites (Met-INT ESI+) of UTNGt2 sample.
Peak ID	Name	Scan	RT left(min)	RT (min)	RT right (min)	Precursor m/z	Height	Area	Estimated noise	S/N	Sharpness	Gaussian similarity	Ideal slope	Symmetry	Model masses	Adduct	Isotope	Comment	Reference RT	Reference m/z	Formula	Ontology	InChIKey	SMILES	Annotation tag (VS1.0)	RT matched	m/z matched	MS/MS matched	RT similarity	m/z similarity	Simple dot product	Weighted dot product	Reverse dot product	Matched peaks count	Matched peaks percentage	Total score	S/N	MS1 isotopes	MSMS spectrum
2099	Tanshinone Iia	7137	3.747	4.059	4.197	317.116	6165	111532	146.948	38.7854	5.8	0.856	0.97	0.5	317.115	[M+Na]+	0	Annotation method: MSMS-Public_all-pos-VS19_12	-1	317.115	C19H18O3	Tanshinones, isotanshinones, and derivatives	HYXITZLLTYIPOF-UHFFFAOYSA-N	O=C1C(=O)C2=C(C=CC3=C2CCCC3(C)C)C=4OC=C(C14)C	430	FALSE	TRUE	TRUE	0	0.99	0.7	0.64	0.82	4	0.75	1.56	38.7854	317.11644 7844;318.11900 800;319.11568 320	106.95186 2;112.04735 26;112.89497 73;115.03619 17;120.06559 70;121.06356 9;122.92568 16;127.03547 29;129.05614 16;131.00816 0;133.06030 26;144.95361 9;145.05048 43;146.97231 24;147.07579 44;147.10780 88;147.11839 0;148.10822 9;156.03836 37;158.91470 54;158.96539 1;159.11131 9;160.91307 6;161.02525 20;164.91660 16;165.96588 36;167.03325 8;167.49677 9;172.50238 9;173.13766 9;174.97310 0;177.00084 …
2150	Melibiose	7259	2.915	4.128	5.237	365.107	54908	1923356	55.257	993.688	21.156	0.693	1	0.412	365.103	[M+Na]+	0	Annotation method: MSMS-Pos-Vaniya-Fiehn_Natural_Products_Library_20200109_3	-1	365.105	C12H22O11		DLRVVLDZNNYCBX-ABXHMFFYSA-N	OCC1OC(OCC2OC(O)C(O)C(O)C2O)C(O)C(O)C1O	430	FALSE	TRUE	TRUE	0	0.99	0.93	0.91	0.92	3	1	1.89	993.688	365.10670 54925;366.10992 8167;367.11248 1207	104.10571 43;109.02366 58;114.89244 59;115.03944 56;118.08203 106;123.05260 60;124.92221 9;127.03873 97;131.00775 1;142.94302 12;148.05894 42;151.95177 20;156.03925 96;164.93478 44;164.98082 43;165.98395 88;177.00581 104;180.00096 84;180.08842 21;181.00130 22;181.96405 42;182.03352 2;185.04597 102;186.00958 61;186.04550 18;190.01952 8;190.05161 11;190.91136 11;192.09460 9;196.86977 52;196.88695 1…
2945	beta-Nicotinamide adenine dinucleotide	9028	4.925	5.133	5.619	664.117	6372	71061	51.436	123.788	17.806	0.807	1	0.75	428.036	[M+H]+	0	Annotation method: MSMS-Public_all-pos-VS19_12	-1	664.116	C21H27N7O14P2	O-glycosyl compounds	BAWFJGJZGIEFAR-NNYOXOHSSA-N	NC(=O)c(c5)c[n+1](cc5)C(O1)C(O)C(O)C(COP([O-1])(=O)OP(O)(=O)OCC(O2)C(O)C(O)C2n(c4)c(n3)c(n4)c(N)nc3)1	430	FALSE	TRUE	TRUE	0	1	0.64	0.66	0.88	7	1	1.61	123.788	664.11703 16507;665.12380 4410;666.12120 1696	112.05169 26;119.03447 18;123.05478 1021;124.05658 146;130.04756 68;135.63699 18;136.06117 1558;137.04248 216;137.06360 3;138.06104 0;138.32376 8;147.10764 26;148.06078 2;150.05852 56;152.05721 84;156.07288 16;159.02605 5;161.01167 16;162.07874 9;165.05528 20;175.00368 8;175.11926 17;176.99841 18;177.05582 8;178.07176 52;182.08405 85;184.10411 8;190.01678 6;192.05658 23;193.03954 29;200.12848 5;2…
3221	Adenosine; CE0; OIRDTQYFTABQOQ-KQYNXXCUSA-N	9211	4.995	5.237	5.653	268.105	24041	279797	58.52	410.621	32.73	0.779	1	0.75	136.06	[M+H]+	0	Annotation method: KI-GIAR_zic-HILIC_Pos_v0.90_5	6.562	268.104	C10H13N5O4	null	OIRDTQYFTABQOQ-KQYNXXCUSA-N	C([C@@H]1[C@H]([C@H]([C@H](n2cnc3c(N)ncnc23)O1)O)O)O	430	FALSE	TRUE	TRUE	0	0.99	0.61	0.6	0.93	4	1	1.58	410.621	268.10527 46523;269.10839 8559;270.10954 2038	100.98058 234;100.99063 5;101.02186 14;101.98896 23;102.05096 26;102.96782 1;110.06837 75;112.05241 40;112.07366 32;112.08860 19;112.98968 0;113.01968 16;113.96118 29;113.98700 2;114.06430 50;114.09082 22;114.94544 56;114.95953 5;115.03430 21;115.95571 25;116.10656 34;116.96164 214;117.05353 95;118.04999 10;119.04548 9;120.91322 8;120.95588 11;121.06392 23;122.06953 20;125.04390 3;126.05304 27;12…
4169	Loperamide	31293	17.335	17.786	18.167	477.232	6572	106455	78.186	83.4657	12.224	0.927	1	0.833	477.228	[M+H]+	0	Annotation method: MSMS-Public_all-pos-VS19_12	8.297	477.23	C29H33ClN2O2	Diphenylmethanes	RDOIQAHITMMDAJ-UHFFFAOYSA-N	CN(C)C(=O)C(CCN1CCC(O)(CC1)C1=CC=C(Cl)C=C1)(C1=CC=CC=C1)C1=CC=CC=C1	430	FALSE	TRUE	TRUE	0	0.98	0.83	0.8	0.85	4	0.75	1.72	83.4657	477.23210 7991;478.23554 1555	101.94749 43;103.03693 15;111.04322 42;113.03327 5;115.08338 11;120.08133 20;127.98712 7;131.00244 17;131.06946 33;132.10291 5;133.08424 87;133.92352 24;135.97432 7;144.00508 6;149.02438 4;149.94337 10;150.98508 4;152.05217 2;155.06999 110;160.97061 0;160.99850 7;166.09041 2;174.95676 11;174.97449 5;176.98474 2;177.02274 33;177.11427 44;178.98383 47;185.16747 10;187.14552 6;195.12340 25;196.05676…
4933	(7S,9E,11S,12R,13S,14S,15S,16R,17S,18S,19E,21Z)-2,15,17-trihydroxy-11-methoxy-3,7,12,14,16,18,22-heptamethyl-26-(octylamino)-6,23,27,29-tetraoxo-8,30-dioxa-24-azatetracyclo[23.3.1.1^{4,7}.0^{5,28}]triaconta-1,3,5(28),9,19,21,25-heptaen-13-yl acetate	46360	26.001	26.348	26.868	845.416	9605	139780	40.598	235.588	16.283	0.912	1	1	845.413	[M+Na]+	0	Annotation method: MSMS-Pos-bmdms-np_20200811_2	7.7	845.42	C45H62N2O12	Macrolactams	WRALEXHONIJMHH-PKEIDRQTSA-N	O=C(OC1C(C)C(OC)C=COC2(OC3=C(C2=O)C=4C(=O)C(NCCCCCCCC)=C(NC(=O)C(=CC=CC(C)C(O)C(C)C(O)C1C)C)C(=O)C4C(O)=C3C)C)C	430	FALSE	TRUE	TRUE	0	0.97	0.91	0.81	0.86	4	0.75	1.75	235.588	845.41556 12514;846.41869 4591;847.41836 1989	100.99124 2;113.05656 7;131.92940 25;133.08833 62;142.97833 4;157.08569 7;158.97650 8;177.11150 45;200.99699 6;213.00237 4;213.10739 7;214.91235 9;214.94246 7;221.14226 15;225.08488 5;226.96327 7;244.90062 13;245.03313 2;248.00279 1;250.98810 23;257.08243 7;260.96100 5;261.12741 13;264.93060 19;281.16074 12;304.13882 7;304.89841 5;331.17834 5;344.17615 26;346.13037 7;347.13123 9;351.10687 4;399.1…
6129	Triphenylphosphine oxide	71492	40.179	40.63	41.046	279.095	10865	224894	89.467	121.113	11.661	0.815	0.992	0.875	279.093	[M+H]+	0	Annotation method: MSMS-Public_all-pos-VS19_12	8.945	279.093	C18H15OP	Phenylphosphines and derivatives	FIQMHBFVRAXMOP-UHFFFAOYSA-N	O=P(C1=CC=CC=C1)(C1=CC=CC=C1)C1=CC=CC=C1	430	FALSE	TRUE	TRUE	0	0.99	0.98	0.88	0.87	4	0.75	1.84	121.113	279.09497 12597;280.09870 2899;281.10110 268	101.97187 14;109.06705 11;111.03865 8;113.06241 10;115.95524 39;117.96258 7;118.96540 25;127.10783 13;127.97420 7;131.00066 10;131.92638 33;132.90565 23;132.97340 32;133.92284 21;133.93329 0;134.96909 7;135.08229 8;135.92110 27;138.12642 20;139.00587 9;140.14105 9;141.91130 9;141.95586 25;142.97273 3;142.98454 20;143.06500 9;144.97539 6;145.12115 18;146.95914 56;148.94408 29;150.02490 65;150.9205…
6178	8-(2,3-dihydroxy-3-methylbutyl)-7-methoxychromen-2-one	78812	44.235	44.79	45.691	301.109	20317	420327	229.179	88.5943	17.308	0.835	0.999	0.857	215.07	[M+Na]+	0	Annotation method: MSMS-Public_all-pos-VS19_12	-1	301.105	C15H18O5	Coumarins and derivatives	KGGUASRIGLRPAX-UHFFFAOYSA-N	O=C1OC2=C(C=C1)C=CC(OC)=C2CC(O)C(O)(C)C	430	FALSE	TRUE	TRUE	0	0.9	0.65	0.64	0.86	4	1	1.55	88.5943	301.10920 23803;302.11218 4350;303.11480 571	102.06507 11;105.03263 799;105.71039 6;106.03582 139;109.02423 11;111.08093 4;111.11514 5;112.99088 2;113.96382 29;118.92068 16;118.94069 0;124.03286 2;124.98909 23;127.02694 0;129.02299 8;129.03787 1;132.89603 2;132.97398 29;134.94850 4;136.60435 31;136.91516 1;137.02335 945;138.02464 140;144.00056 3;145.02844 37;149.12917 3;155.04092 10;157.01682 24;157.85468 6;157.88837 4;158.88721 4;158.97540…
6293	Picfeltarraenin X	82167	46.558	46.696	47.112	685.36	3678	63005	75.206	47.4696	5.816	0.845	0.998	0.429	685.357	[M+Na]+	0	Annotation method: MSMS-Pos-bmdms-np_20200811_2	5.8	685.35	C36H54O11	Cucurbitacin glycosides	WZLJFFOIPJDGBU-MXKLYMAESA-N	O=C1C=C(OC1(C)C2C(O)CC3(C)C4CC=C5C(CC(OC6OC(CO)C(O)C(O)C6O)C(O)C5(C)C)C4(C(=O)CC23C)C)C(C)C	430	FALSE	TRUE	TRUE	0	0.75	0.76	0.75	0.93	3	1	1.61	47.4696	685.36029 3776;686.36409 1011;687.36284 639	109.09358 12;119.04777 7;127.00401 18;131.92737 220;131.96741 7;132.90756 9;133.92854 28;135.91908 14;152.93977 24;159.99348 30;160.96973 1;162.96474 7;163.98399 29;170.92638 21;171.07314 7;182.95731 35;183.07558 70;192.98573 37;193.99356 28;197.02686 7;198.94624 9;199.06810 56;199.07947 0;201.04683 29;203.05746 7;205.00536 7;205.15085 7;208.01740 9;209.07695 29;215.07054 29;216.07944 16;217.0069…
6468	tert-butyl ((11S)-1-amino-15-(4-((tert-butoxycarbonyl)oxy)phenyl)-5-isobutyl-11-methyl-1,4,7,10,13-pentaoxo-3,6,9,12-tetraazapentadecan-14-yl)carbamate	89182	50.301	50.683	51.272	701.358	5574	112891	68.492	78.713	8.743	0.889	0.999	0.857	701.356	[M+Na]+	0	Annotation method: MSMS-Pos-bmdms-np_20200811_2	6.6	701.35	C32H50N6O10	Oligopeptides	IRZIRGSTEJPVHR-BVVFMGSASA-N	O=C(OC1=CC=C(C=C1)CC(NC(=O)OC(C)(C)C)C(=O)NC(C(=O)NCC(=O)NC(C(=O)NCC(=O)N)CC(C)C)C)OC(C)(C)C	430	FALSE	TRUE	TRUE	0	0.86	0.98	0.86	0.86	4	1	1.81	78.713	701.35763 6687;702.36263 2130;703.35900 323	101.09618 0;101.94966 13;119.08357 10;130.95831 16;131.92487 28;131.94160 0;132.90797 7;141.95718 13;145.12337 0;149.05968 16;150.94324 27;152.94110 23;154.93768 16;168.02475 7;172.96770 26;173.00481 7;179.01967 23;183.03416 16;183.07512 1;183.96976 7;189.96877 36;192.99506 15;198.93987 10;214.91760 16;214.98006 14;214.99763 1;217.05278 4;220.85968 42;221.03819 7;222.87122 36;228.89145 11;228.942…
6484	2-[1-[1-hydroxy-10,13-dimethyl-3-[3,4,5-trihydroxy-6-[[3,4,5-trihydroxy-6-(hydroxymethyl)oxan-2-yl]oxymethyl]oxan-2-yl]oxy-2,3,4,7,8,9,11,12,14,15,16,17-dodecahydro-1H-cyclopenta[a]phenanthren-17-yl]ethyl]-4,5-dimethyl-2,3-dihydropyran-6-one	89792	50.475	51.029	51.272	789.413	1030	18095	45.387	22.6926	3.925	0.883	0.989	0.857	790.415	[M+Na]+	0	Annotation method: MSMS-Pos-Vaniya-Fiehn_Natural_Products_Library_20200109_3	-1	789.403	C40H62O14	Withanolide glycosides and derivatives	ZBLWKSUMHLVXAM-UHFFFAOYSA-N	O=C1OC(CC(=C1C)C)C(C)C2CCC3C4CC=C5CC(OC6OC(COC7OC(CO)C(O)C(O)C7O)C(O)C(O)C6O)CC(O)C5(C)C4CCC23C	430	FALSE	TRUE	TRUE	0	0.82	0.92	0.81	0.86	3	1	1.73	22.6926	789.41316 1580;790.41547 647	154.93324 5;163.99345 2;180.96973 5;214.91504 26;228.22253 5;229.04926 2;230.88565 17;250.97485 9;353.24640 4;381.25696 5;453.20135 11;513.21448 5;548.69830 10;554.72339 4;564.67407 9;567.67047 4;574.18567 5;581.29578 5;587.03857 5;591.68341 5;598.92657 5;602.00201 9;603.96136 6;606.68121 6;608.69513 11;614.62738 3;615.62122 3;616.64215 13;616.76654 3;625.35150 5;625.67828 5;626.20563 5;626.63824…
6697	Dibutylphthalate	108458	61.325	61.637	61.983	279.161	5237	126998	220.89	18.063	6.506	0.92	0.997	0.75	149.023	[M+H]+	0	Annotation method: MSMS-Public_all-pos-VS19_12	6.087	279.159	C16H22O4	Benzoic acid esters	DOIRQSBPFJWKBE-UHFFFAOYSA-N	CCCCOC(=O)c1ccccc1C(=O)OCCCC	430	FALSE	TRUE	TRUE	0	0.99	0.86	0.77	0.85	5	1	1.76	18.063	279.16057 7091;280.16423 781;281.16079 56	101.97688 9;107.08874 19;109.10123 42;110.00628 12;111.11499 52;112.10281 16;113.02518 12;115.01141 4;115.95681 17;115.99024 9;116.95872 32;122.03368 9;123.11702 27;125.99000 12;127.02499 22;130.96573 7;131.00124 11;131.92497 14;131.93340 0;132.99034 44;133.93004 24;134.94304 7;136.96620 27;137.13417 48;141.02112 18;141.90468 8;141.95586 10;143.00163 39;143.05836 9;145.92210 9;148.76001 26;148.96…
6788	Crassostreaxanthin A	122488	69.055	69.61	70.026	621.397	1380	30628	81.237	16.5174	4.515	0.789	0.998	0.6		[M+Na]+	0	Annotation method: MSMS-Public_all-pos-VS19_12	-1	621.391	C40H54O4	Diterpene glycosides	KFNGKYUGHHQDEE-AXWOCEAUSA-N	C[C@@H]1C[C@@H](O[C@@]1(C)CC(=O)/C(=C/C=C/C(=C/C=C/C=C(\C)/C=C/C=C(\C)/C#CC2=C(C[C@H](CC2(C)C)O)C)/C)/C)CC(=O)C	430	FALSE	TRUE	TRUE	0	0.89	0.72	0.68	0.85	3	1	1.6	16.5174	621.39734 1560;622.40411 908;623.40044 227	109.09876 36;117.09456 36;130.96360 36;133.08777 179;141.00438 36;148.06681 36;149.13370 36;150.96056 36;151.10102 36;152.93511 36;153.02449 36;154.93291 36;155.03479 36;157.01577 36;158.97107 36;169.05840 36;174.95390 36;176.97436 36;177.11134 72;183.05095 36;183.07767 36;184.96780 36;188.91774 36;189.97227 36;195.06817 36;198.94581 72;200.93293 36;202.91084 36;203.03346 36;204.89743 36;207.0388…
6869	2-acetoxy-4-pentadecylbenzoic acid	137738	78.137	78.276	79.489	413.268	10546	521797	106.909	79.3482	3.811	0.737	0.999	0.393	391.337677001953 414.272125244141	[M+Na]+	0	Annotation method: MSMS-Pos-GNPS_9	-1	413.266	C24H38O4	Acylsalicylic acids	FMPIFABORGZGFA-UHFFFAOYSA-N	CCCCCCCCCCCCCCCC1=CC(OC(C)=O)=C(C=C1)C(O)=O	430	FALSE	TRUE	TRUE	0	0.98	0.79	0.81	0.82	4	0.75	1.69	79.3482	413.26827 11428;414.27142 2946;415.27475 361	105.06388 1;107.08963 0;109.11041 0;111.04895 3;113.06006 11;113.13208 12;125.14241 0;127.14458 26;128.14774 13;129.06825 7;129.11475 9;130.96135 0;131.00124 15;131.05237 47;132.97092 7;133.01160 10;133.04880 6;133.07832 16;133.09097 2;133.92514 20;134.10820 9;139.00623 9;139.05910 1;139.14896 16;141.02017 8;141.13031 5;141.15508 8;143.08647 44;143.95494 4;146.99579 31;148.07491 0;148.95016 33;14…
6928	2-acetoxy-4-pentadecylbenzoic acid	144875	81.5	82.331	83.475	413.269	13759	876411	106.909	114.375	4.176	0.98	1	0.857	413.265	[M+Na]+	0	Annotation method: MSMS-Pos-GNPS_9	-1	413.266	C24H38O4	Acylsalicylic acids	FMPIFABORGZGFA-UHFFFAOYSA-N	CCCCCCCCCCCCCCCC1=CC(OC(C)=O)=C(C=C1)C(O)=O	430	FALSE	TRUE	TRUE	0	0.97	0.81	0.83	0.83	4	0.75	1.71	114.375	413.26862 15274;414.27338 3482;415.27521 607	107.08361 12;110.06601 4;111.11693 39;112.04658 1;112.99056 1;113.13028 43;114.09303 0;117.07755 53;121.06665 15;122.10516 3;125.09444 2;125.12824 36;128.09697 22;129.07857 18;131.00806 3;131.04884 8;131.06754 7;131.92992 2;133.01555 18;133.04498 10;133.05766 5;133.92809 9;134.04518 2;135.04977 1;135.10945 26;137.12959 30;138.98621 9;138.99989 4;140.14590 4;140.95888 3;141.10802 7;143.00235 49;14…
7027	2-acetoxy-4-pentadecylbenzoic acid	149755	84.654	85.105	85.763	413.269	27424	1198516	106.909	240.069	9.141	0.673	0.995	0.667	413.266	[M+Na]+	0	Annotation method: MSMS-Pos-GNPS_9	-1	413.266	C24H38O4	Acylsalicylic acids	FMPIFABORGZGFA-UHFFFAOYSA-N	CCCCCCCCCCCCCCCC1=CC(OC(C)=O)=C(C=C1)C(O)=O	430	FALSE	TRUE	TRUE	0	0.97	0.83	0.84	0.84	4	0.75	1.73	240.069	413.26860 31515;414.27210 6638;415.27593 1109	102.09486 3;103.05587 6;103.07593 0;105.06632 8;110.10586 5;111.04255 3;113.05732 0;113.07188 19;113.13061 63;114.09065 0;115.07010 18;117.03291 4;125.13150 16;127.03710 12;127.09258 67;128.11203 9;129.01274 12;129.04079 10;129.05469 10;131.03188 13;131.08727 7;131.92819 0;131.97440 7;133.04706 32;133.08568 55;133.10159 1;135.05734 4;135.12115 0;136.11295 4;137.09773 9;138.02669 7;139.08548 27;13…
171	Tetramethylscutellarein	5185	1.632	2.949	3.296	365.106	39135	1505676	38.084	1027.6	10.557	0.872	1	0.357		[M+Na]+	0	Annotation method: MSMS-Pos-bmdms-np_20200811_2	6.51	365.1	C19H18O6	7-O-methylated flavonoids	URSUMOWUGDXZHU-UHFFFAOYSA-N	O=C1C=C(OC=2C=C(OC)C(OC)=C(OC)C12)C=3C=CC(OC)=CC3	430	FALSE	TRUE	TRUE	0	0.83	0.91	0.87	0.87	4	0.75	1.72	1027.6	365.10620 38858;366.10914 5688;367.11087 1381	104.10604 36;109.02414 36;112.89650 36;115.03661 72;120.07275 36;122.92511 107;124.92173 36;127.03984 72;130.08075 36;131.00646 36;140.06484 36;145.04953 143;146.02660 36;146.05435 36;147.11387 36;148.06006 36;150.98531 36;154.04774 36;156.04004 72;158.92173 36;163.05912 72;163.99809 36;164.06767 36;164.92907 72;165.96304 72;166.94564 36;170.99341 36;171.99674 36;174.88529 36;174.89555 72;175.119…
284	Tetramethylscutellarein	7137	3.885	4.059	4.197	365.107	24448	445252	38.084	40.337	3.558	0.628	0.979	0.174		[M+Na]+	0	Annotation method: MSMS-Pos-bmdms-np_20200811_2	6.51	365.1	C19H18O6	7-O-methylated flavonoids	URSUMOWUGDXZHU-UHFFFAOYSA-N	O=C1C=C(OC=2C=C(OC)C(OC)=C(OC)C12)C=3C=CC(OC)=CC3	430	FALSE	TRUE	TRUE	0	0.79	0.77	0.73	0.87	4	0.75	1.56	40.337	365.10694 28471;366.11080 3769;367.11063 1047	109.02795 36;118.08693 72;119.08541 36;127.03650 36;131.00659 145;135.00179 73;140.06568 219;141.07204 36;145.04913 107;145.98144 72;146.51820 36;148.06192 36;149.02321 36;150.00199 73;150.96054 73;150.97544 221;152.97276 72;154.97778 72;156.03924 255;157.04627 72;158.01780 36;158.04086 36;159.05175 36;162.07504 36;163.06071 107;163.98560 36;164.06691 36;164.93194 36;166.95054 257;168.94800 37;16…
1906	L-Tryptophan; CE0; QIVBCDIJIAJPQS-VIFPVBQESA-N	12200	6.555	6.936	7.733	205.098	115172	1837740	191.458	601.552	52.521	0.86	1	0.833	205.096	[M+H]+	0	Annotation method: KI-GIAR_zic-HILIC_Pos_v0.90_5	6.769	205.097	C11H12N2O2	null	QIVBCDIJIAJPQS-VIFPVBQESA-N	c1ccc2c(c1)c(C[C@@H](C(=O)O)N)c[nH]2	430	FALSE	TRUE	TRUE	0	0.99	0.78	0.74	0.83	14	0.93	1.69	601.552	205.09835 134945;206.10143 14925;207.10391 2374	102.05543 9;103.00344 17;103.04132 7;106.03542 5;108.05213 16;111.11840 14;113.03110 11;115.05368 103;116.05432 23;116.92453 37;117.06559 254;117.70323 50;118.06395 1246;118.98929 33;119.00963 17;119.04477 251;120.03680 5;120.04608 5;121.06747 5;121.79311 7;122.06888 11;122.19206 7;122.95360 10;123.03888 42;124.11801 7;124.96200 3;127.02211 34;127.03893 59;128.05580 58;129.02704 11;129.99072 12;1…
2060	PSEUDO-ANISATIN	15738	8.634	8.946	9.605	321.132	4820	69041	58.496	81.65	11.675	0.883	0.996	1	321.129	[M+Na]+	0	Annotation method: MSMS-Public_all-pos-VS19_12	-1	321.131	C15H22O6	Lactones	NOHXYGXFTACADH-JHLBFKOCSA-N	O=C1OCC2(C)C(O)(C(=O)CC3(C1)C(C)CC(O)C23O)C	430	FALSE	TRUE	TRUE	0	0.99	0.94	0.83	0.86	3	1	1.83	81.65	321.13214 6173;322.13625 757;323.13065 554	100.99142 3;110.06978 57;110.07687 0;112.08392 17;112.11056 12;112.99149 4;115.03213 11;115.05559 8;116.96054 5;117.09333 12;118.08402 22;120.07899 17;127.02025 45;127.03535 8;127.08545 27;128.98694 12;129.09789 43;130.04927 3;130.06606 32;130.08617 12;130.10789 0;131.92686 4;132.06546 24;132.10103 37;132.89732 15;133.05840 56;133.08337 71;136.05434 34;136.07533 1;143.11099 9;147.04266 6;152.0732…
2436	Loperamide	28304	15.255	16.087	16.746	477.234	8548	165600	60.244	141.373	11.927	0.948	0.999	1	477.23	[M+H]+	0	Annotation method: MSMS-Public_all-pos-VS19_12	8.297	477.23	C29H33ClN2O2	Diphenylmethanes	RDOIQAHITMMDAJ-UHFFFAOYSA-N	CN(C)C(=O)C(CCN1CCC(O)(CC1)C1=CC=C(Cl)C=C1)(C1=CC=CC=C1)C1=CC=CC=C1	430	FALSE	TRUE	TRUE	0	0.93	0.84	0.8	0.85	4	0.75	1.69	141.373	477.23406 10325;478.23877 2259;479.24323 233	101.95369 11;103.95511 6;111.04313 103;114.96931 4;121.06168 17;125.05832 42;127.03950 9;129.10255 21;129.93884 6;131.92882 10;132.97240 29;133.08624 169;133.92914 3;134.08612 16;137.05832 28;142.99605 34;151.09673 27;155.06723 91;159.99097 8;163.98370 16;172.95834 13;175.09473 45;177.01930 16;177.11205 85;186.08421 6;186.94405 0;187.14240 6;193.99934 38;194.86600 2;195.12410 37;195.13692 0;199.0…
3531	(7S,9E,11S,12R,13S,14S,15S,16R,17S,18S,19E,21Z)-2,15,17-trihydroxy-11-methoxy-3,7,12,14,16,18,22-heptamethyl-26-(octylamino)-6,23,27,29-tetraoxo-8,30-dioxa-24-azatetracyclo[23.3.1.1^{4,7}.0^{5,28}]triaconta-1,3,5(28),9,19,21,25-heptaen-13-yl acetate	45323	25.308	25.759	26.209	845.414	21599	292519	42.111	512.748	26.058	0.885	1	0.8	845.407	[M+Na]+	0	Annotation method: MSMS-Pos-bmdms-np_20200811_2	7.7	845.42	C45H62N2O12	Macrolactams	WRALEXHONIJMHH-PKEIDRQTSA-N	O=C(OC1C(C)C(OC)C=COC2(OC3=C(C2=O)C=4C(=O)C(NCCCCCCCC)=C(NC(=O)C(=CC=CC(C)C(O)C(C)C(O)C1C)C)C(=O)C4C(O)=C3C)C)C	430	FALSE	TRUE	TRUE	0	0.93	0.91	0.83	0.86	4	0.75	1.75	512.748	845.41364 28835;846.41599 11293;847.41735 4757	101.94560 29;110.06657 9;111.04275 35;113.05972 18;125.06023 23;127.02816 7;131.06583 38;131.92857 7;132.96999 62;133.08394 162;134.08804 23;136.07564 2;137.06087 18;155.06850 8;163.98410 4;173.07675 35;175.09290 29;177.02942 10;177.10864 95;184.94366 7;197.93585 9;198.93561 20;199.09386 34;201.11571 9;204.88097 18;217.10603 67;227.10519 3;233.07256 29;243.11865 51;244.08699 9;261.12857 61;261.14…
4188	Indaconitine	50935	28.567	28.948	29.953	630.331	19990	597556	68.783	287.626	11.866	0.84	0.998	0.636	630.327	[M+H]+	0	Annotation method: MSMS-Pos-bmdms-np_20200811_2	5.36	630.32	C34H47NO10	Aconitane-type diterpenoid alkaloids	PHDZNMWTZQPAEW-GCAJCDAMSA-N	O=C(OC1C2C3CC1(O)C(OC)CC2(OC(=O)C)C4C(OC)C5C6(COC)CN(CC)C4C35C(OC)CC6O)C=7C=CC=CC7	430	FALSE	TRUE	TRUE	0	0.66	0.81	0.72	0.88	3	1	1.56	287.626	630.33141 21391;631.33450 5400;632.33275 707	101.95048 8;107.07156 3;111.04449 95;113.06182 67;115.07343 4;119.05270 8;130.05113 8;131.93082 49;132.67438 17;132.97520 14;133.08658 456;134.08679 57;136.08266 22;137.06241 83;138.05585 11;139.12390 9;142.99823 0;145.01904 30;147.94313 18;151.09116 54;153.05324 31;155.08011 0;156.08327 42;166.09171 28;173.07236 48;173.08495 0;176.09889 18;177.02783 40;177.11026 155;178.01257 22;178.11356 1;190.…
5424	8-(2,3-dihydroxy-3-methylbutyl)-7-methoxychromen-2-one	78385	44.062	44.547	45.136	301.109	3366	92572	229.382	14.411	4.549	0.905	0.999	0.889	215.072	[M+Na]+	0	Annotation method: MSMS-Public_all-pos-VS19_12	-1	301.105	C15H18O5	Coumarins and derivatives	KGGUASRIGLRPAX-UHFFFAOYSA-N	O=C1OC2=C(C=C1)C=CC(OC)=C2CC(O)C(O)(C)C	430	FALSE	TRUE	TRUE	0	0.9	0.7	0.67	0.84	4	0.75	1.54	14.411	301.10954 3621;302.11223 736;303.11060 46	101.95108 2;102.97021 6;105.03362 159;109.09721 6;127.02055 1;128.02675 6;131.93024 13;134.96648 8;136.93523 35;137.02179 221;138.02652 33;140.91280 9;141.03844 10;143.00246 4;146.02237 14;147.11903 5;154.95271 3;155.03752 12;158.91217 20;158.97066 6;160.00095 3;160.90045 16;169.01938 9;170.91451 22;170.99707 14;171.95044 4;172.86362 10;173.04659 23;174.91882 3;175.15125 1;176.92558 12;176.95691 …
5496	(2R,3R,4S,6R)-6-((10-formyl-5,14-dihydroxy-13-methyl-17-(5-oxo-2,5-dihydrofuran-3-yl)hexadecahydro-1H-cyclopenta[a]phenanthren-3-yl)oxy)-4-methoxy-2-methyltetrahydro-2H-pyran-3-yl acetate	88145	49.677	50.093	50.509	613.301	1663	35520	60.197	26.6626	4.655	0.841	0.998	0.75	613.294	[M+Na]+	0	Annotation method: MSMS-Pos-bmdms-np_20200811_2	7.13	613.29	C32H46O10	Cardenolide glycosides and derivatives	FPIVCKLVSVCJHW-UHFFFAOYSA-N	O=CC12CCC(OC3OC(C)C(OC(=O)C)C(OC)C3)CC2(O)CCC4C1CCC5(C)C(C6=CC(=O)OC6)CCC45O	430	FALSE	TRUE	TRUE	0	0.68	0.79	0.72	0.82	3	1	1.54	26.6626	613.29968 1890;614.30424 270;615.30062 495	117.08939 23;132.98079 20;133.08913 61;137.02522 45;140.91396 35;145.02274 7;146.99191 10;147.07147 23;148.94489 25;159.98636 15;163.98991 11;174.94814 15;177.00755 4;189.97063 17;192.86407 9;194.85822 6;199.94081 18;204.88365 3;206.88055 1;207.03947 8;213.95886 16;214.91521 76;214.96336 28;219.03227 16;220.85591 27;221.08261 99;221.86986 7;223.02939 12;230.88612 17;233.06990 30;238.82294 14;238.…
5506	tert-butyl ((11S)-1-amino-15-(4-((tert-butoxycarbonyl)oxy)phenyl)-5-isobutyl-11-methyl-1,4,7,10,13-pentaoxo-3,6,9,12-tetraazapentadecan-14-yl)carbamate	88755	50.128	50.44	50.995	701.354	1394	28007	59.135	23.2993	4.648	0.814	0.998	0.6	703.348	[M+Na]+	0	Annotation method: MSMS-Pos-bmdms-np_20200811_2	6.6	701.35	C32H50N6O10	Oligopeptides	IRZIRGSTEJPVHR-BVVFMGSASA-N	O=C(OC1=CC=C(C=C1)CC(NC(=O)OC(C)(C)C)C(=O)NC(C(=O)NCC(=O)NC(C(=O)NCC(=O)N)CC(C)C)C)OC(C)(C)C	430	FALSE	TRUE	TRUE	0	0.96	0.97	0.86	0.85	4	0.75	1.8	23.2993	701.35415 2456;702.35592 356;703.35696 445	101.05635 11;101.94934 5;105.07005 18;120.05662 9;125.98743 9;132.96863 25;135.92297 15;148.94987 5;153.04153 9;154.93599 22;163.98630 7;169.05418 9;177.01128 14;180.96780 14;182.98346 19;186.89777 8;191.96620 5;192.86749 9;193.99519 23;194.86348 15;198.95094 7;199.93330 24;208.99049 24;213.95482 9;214.91351 5;220.04187 3;220.86024 1;226.86545 14;228.92517 22;231.01135 16;238.88556 14;247.10352 9…
5568	1-(4-hydroxyphenyl)-3-[(2R,3R,4S,5S,6R)-3,4,5-trihydroxy-6-(hydroxymethyl)oxan-2-yl]oxypropan-1-one	106750	60.181	60.666	61.117	351.101	3871	74807	46.595	82.8422	7.549	0.892	0.998	1	353.097045898438 352.10302734375	[M+Na]+	0	Annotation method: MSMS-Public_all-pos-VS19_12	-1	351.105	C15H20O8	Fatty acyl glycosides of mono- and disaccharides	NPAQHLFPEOMKAL-UXXRCYHCSA-N	O=C(C1=CC=C(O)C=C1)CCOC2OC(CO)C(O)C(O)C2O	430	FALSE	TRUE	TRUE	0	0.93	0.86	0.78	0.83	4	0.75	1.68	82.8422	351.10122 4450;352.10339 876	101.05363 8;101.05788 2;103.07561 10;109.09882 17;112.99273 7;115.98494 4;125.13382 12;127.08943 11;129.96272 7;130.98164 1;130.99986 5;131.92926 15;132.99538 0;133.92693 2;134.96954 22;141.95834 18;146.99428 15;150.93954 1;151.07565 8;153.13626 7;154.94498 2;155.01434 0;156.88774 16;156.96021 4;156.98280 0;158.97348 17;159.98746 8;160.99190 6;161.01120 1;164.96182 23;168.02222 4;168.93976 7;170.…

## Sheet: Table S2
Table S2.Details intracellular metabolites (Met-INT ESI-) of UTNGt2 sample.
Peak ID	Name	Scan	RT left(min)	RT (min)	RT right (min)	Precursor m/z	Height	Area	Estimated noise	S/N	Sharpness	Gaussian similarity	Ideal slope	Symmetry	Model masses	Adduct	Isotope	Comment	Reference RT	Reference m/z	Formula	Ontology	InChIKey	SMILES	Annotation tag (VS1.0)	RT matched	m/z matched	MS/MS matched	RT similarity	m/z similarity	Simple dot product	Weighted dot product	Reverse dot product	Matched peaks count	Matched peaks percentage	Total score	S/N	MS1 isotopes	MSMS spectrum
102	beta-Nicotinamide adenine dinucleotide	8662	4.717	4.925	5.307	662.104	19717	243011	29.981	656.7	28.83	0.934	1	1	540.051	[M-H]-	0	Annotation method: MSMS-Public_all-neg-VS19_2	-1	662.102	C21H27N7O14P2	(5'->5')-dinucleotides	BAWFJGJZGIEFAR-NNYOXOHSSA-N	NC(=O)c(c5)c[n+1](cc5)C(O1)C(O)C(O)C(COP([O-1])(=O)OP(O)(=O)OCC(O2)C(O)C(O)C2n(c4)c(n3)c(n4)c(N)nc3)1	430	FALSE	TRUE	TRUE	0	0.98	0.61	0.79	0.91	11	0.73	1.61	656.7	662.10437 27787;663.10676 6006;664.10992 1376	158.92554 262;211.00206 205;272.95731 1400;290.96686 134;314.97266 1;328.04514 1713;346.05542 879;362.04880 41;408.01077 1273;426.02164 1519;442.07022 63;460.07581 11;522.04437 106;538.34357 159;540.05145 11484;541.05322 3024;575.18115 16;650.07544 45;657.09082 186;662.10510 197
123	L-Phenylalanine	9516	5.237	5.411	5.757	164.073	13314	150602	12.357	1076.96	25.823	0.812	0.997	0.75	164.073	[M-H]-	0	Annotation method: MSMS-Public_all-neg-VS19_2	1.398	164.072	C9H11NO2	Phenylalanine and derivatives	COLNVLDHVKWLRT-QMMMGPOBSA-N	c1ccc(cc1)C[C@@H](C(=O)O)N	430	FALSE	TRUE	TRUE	0	0.99	0.65	0.72	0.88	3	0.67	1.58	1076.96	164.07290 29962;165.07606 2874;166.07932 202	103.05623 281;147.04652 807;150.97878 17;157.06296 143;160.91148 147;164.07292 2896;165.07686 585;166.56218 15;168.99149 32
141	4-Hydroxyphenyllactic acid	12200	5.896	6.936	7.941	181.052	13142	426369	203.774	64.4859	8.941	0.856	1	0.583		[M-H]-	0	Annotation method: MSMS-Public_all-neg-VS19_2	3.977	181.051	C9H10O4	Phenylpropanoic acids	JVGVDSSUAVXRDY-UHFFFAOYSA-N	O=C(O)C(O)CC1=CC=C(O)C=C1	430	FALSE	TRUE	TRUE	0	1	0.72	0.78	0.91	8	0.5	1.64	64.4859	181.05156 14499;182.05537 1145;183.05914 167	119.05122 112;135.04472 195;152.89678 65;154.90532 61;163.04048 305;179.03739 67;181.05016 534;183.11255 45
195	Chrysin	46665	26.105	26.521	27.145	253.053	5407	85659	17.125	315.744	11.467	0.892	0.999	1	253.051	[M-H]-	0	Annotation method: MSMS-Public_all-neg-VS19_2	-1	253.051	C15H10O4	Flavones	RTIXKCRFFJGDFG-UHFFFAOYSA-N	O=C1C=C(OC=2C=C(O)C=C(O)C12)C=3C=CC=CC3	430	FALSE	TRUE	TRUE	0	0.97	0.94	0.85	0.87	3	0.67	1.78	315.744	253.05320 6192;254.05700 819;255.06111 124	164.93484 15;170.88449 4;197.90440 9;216.89752 118;238.88077 27;248.90070 10;250.84451 14;253.05144 5595;254.05551 857;254.85719 92;255.85733 16
202	3-Phenoxybenzoic acid	78873	44.27	44.824	45.656	213.057	4599	114658	30.29	147.927	7.906	0.897	1	0.857	213.056	[M-H]-	0	Annotation method: MSMS-Public_all-neg-VS19_2	11.1	213.056	C13H10O3	Diphenylethers	NXTDJHZGHOFSQG-UHFFFAOYSA-N	c1(cc(ccc1)C(O)=O)Oc1ccccc1	430	FALSE	TRUE	TRUE	0	0.99	0.73	0.73	0.8	3	0.33	1.55	147.927	213.05725 5512;214.06056 828	136.93987 24;170.88322 68;206.85651 5;213.05618 2260;214.05933 394
205	C14-SAS (TENTATIVE)	90524	50.371	51.445	52.173	277.184	19746	404712	13.043	1513.88	16.722	0.866	1	0.75	277.182	[M-H]-	0	Annotation method: MSMS-Public_all-neg-VS19_2	-1	277.184	C14H30O3S	Organosulfonic acids	MZBFYGYTZIZFQC-UHFFFAOYSA-N	O=S(=O)(O)C(CCCCCCC)CCCCCC	430	FALSE	TRUE	TRUE	0	1	0.65	0.73	0.82	3	0.33	1.52	1513.88	277.18392 23421;278.18689 4783;279.18950 576	168.88908 0;205.15984 314;248.84660 14;274.83746 46;276.83765 1;277.18219 14636;278.18503 2878
208	Lauryl sulfate	92720	51.931	52.693	53.56	265.151	7014	259378	11.681	599.684	5.617	0.911	1	0.846	265.149	[M-H]-	0	Annotation method: MSMS-Public_all-neg-VS19_2	11.585	265.148	C12H26O4S	Sulfuric acid monoesters	MOTZDAYCYVMXPC-UHFFFAOYSA-N	CCCCCCCCCCCCOS(=O)(=O)O	430	FALSE	TRUE	TRUE	0	0.96	0.94	0.84	0.88	3	1	1.83	599.684	265.15069 7423;266.15373 792;267.14793 271	172.88963 70;243.85844 23;248.90140 24;251.84784 37;254.85709 290;257.85971 23;262.90402 71;265.14938 6753;266.15207 978;267.14874 439
213	C10-LAS (TENTATIVE)	96441	53.976	54.808	55.57	297.156	1511	83597	19.934	61.7323	1.714	0.714	1	0.765	297.155	[M-H]-	0	Annotation method: MSMS-Public_all-neg-VS19_2	-1	297.153	C16H26O3S	Benzenesulfonic acids and derivatives	NANHIUZYPFDGJS-UHFFFAOYSA-N	OS(=O)(=O)c1ccc(cc1)C(CCC)CCCCCC	430	FALSE	TRUE	TRUE	0	0.95	0.71	0.69	0.84	3	0.67	1.57	61.7323	297.15621 1564;298.15968 176	188.85088 24;238.87897 9;254.85686 132;274.89636 23;286.86319 154;290.82162 18;295.83890 27;295.90033 11;297.15457 1542;298.15771 268;299.15094 76;300.85477 38;301.83270 37
107	Guanosine cyclic monophosphate	8479	4.544	4.821	5.168	344.043	6342	72744	5.71	1108.63	17.056	0.79	1	0.75	344.041	[M-H]-	0	Annotation method: MSMS-Public_all-neg-VS19_2	0.263	344.04	C10H12N5O7P	3',5'-cyclic purine nucleotides	ZOOGRGPOEVQQDX-UUOKFMHZSA-N	O=P1(O)OCC2OC(N3C=NC=4C(O)=NC(=N)NC43)C(O)C2O1	430	FALSE	TRUE	TRUE	0	0.96	0.68	0.63	0.85	4	0.75	1.54	1108.63	344.04317 12604;345.04598 1311	133.01614 162;150.04308 1279;180.06818 169;211.00137 211;224.93988 69;228.05333 22;252.08900 129;256.01419 44;263.94998 81;274.09290 76;305.01675 48;313.15161 47;337.06265 36;340.10919 228;342.09824 366;343.09686 50;344.04074 3541;346.05573 0;348.09802 195
139	Coumatetralyl	10126	5.515	5.757	6.728	291.101	1372	25689	6.596	207.98	5.345	0.776	0.992	0.5	291.098	[M-H]-	0	Annotation method: MSMS-Public_all-neg-VS19_2	18.177	291.103	C19H16O3	4-hydroxycoumarins	ULSLJYXHZDTLQK-UHFFFAOYSA-N	OC1=C(C2CCCC3=C2C=CC=C3)C(=O)OC2=C1C=CC=C2	430	FALSE	TRUE	TRUE	0	0.99	0.65	0.7	0.82	8	0.25	1.48	207.98	291.10132 1516;292.10542 202	127.05355 222;194.93193 20;203.08505 146;232.87442 55;240.87724 55;247.11096 189;254.85661 24;256.85815 32;270.82883 62;286.85352 17;291.09811 1618;294.10370 44
140	Tryptophan	10248	5.515	5.827	6.624	203.085	6337	125845	5.569	1131.24	11.235	0.814	0.998	0.556	203.084	[M-H]-	0	Annotation method: MSMS-Public_all-neg-VS19_2	1.409	203.083	C11H12N2O2	Indolyl carboxylic acids and derivatives	QIVBCDIJIAJPQS-UHFFFAOYSA-N	C1=CC=C2C(=C1)C(=CN2)CC(C(=O)O)N	430	FALSE	TRUE	TRUE	0	0.98	0.9	0.88	0.92	4	0.75	1.81	1131.24	203.08478 7246;204.08819 828;205.08020 18	116.05002 369;138.93880 18;159.09312 218;165.93488 12;170.88235 38;181.04932 170;203.08366 2490
142	DL-p-Hydroxyphenyllactic acid	10492	5.549	5.965	6.52	181.052	10283	298104	167.389	61.3624	8.147	0.679	1	0.667	181.052	[M-H]-	0	Annotation method: MSMS-Public_all-neg-VS19_2	-1	181.051	C9H10O4	Phenylpropanoic acids	JVGVDSSUAVXRDY-UHFFFAOYSA-N	OC(=O)C(O)Cc(c1)ccc(O)c1	430	FALSE	TRUE	TRUE	0	0.98	0.78	0.9	0.84	7	0.57	1.71	61.3624	181.05237 10905;182.05522 954;183.05623 139	119.05039 286;135.04535 503;163.04083 862;181.05199 2159;183.05502 101;184.90305 33
207	Benzophenone-1	78446	44.166	44.582	45.379	213.058	3837	95741	23.415	161.677	6.895	0.765	1	0.778	213.057	[M-H]-	0	Annotation method: MSMS-Public_all-neg-VS19_2	-1	213.056	C13H10O3	Benzophenones	ZXDDPOHVAMWLBH-UHFFFAOYSA-N	c1ccc(cc1)C(=O)c2ccc(cc2O)O	430	FALSE	TRUE	TRUE	0	0.96	0.86	0.83	0.84	4	0.5	1.69	161.677	213.05841 3983;214.06177 550;215.06791 63	135.01057 155;136.94025 29;164.93723 28;170.88531 86;201.80061 16;207.83974 15;213.05714 1924;216.90251 19
213	Tetradecylsulfate	111020	62.261	63.093	64.063	293.183	2462	107178	15.329	159.733	2.883	0.81	1	0.75	293.182	[M-H]-	0	Annotation method: MSMS-Public_all-neg-VS19_2	12.638	293.179	C14H30O4S	Sulfuric acid monoesters	URLJMZWTXZTZRR-UHFFFAOYSA-N	CCCCCCCCCCCCCCOS(O)(=O)=O	430	FALSE	TRUE	TRUE	0	0.91	0.98	0.87	0.88	3	1	1.84	159.733	293.18349 2603;294.18571 474;295.18407 85	213.05731 9;256.85626 25;270.83023 39;286.82388 45;293.18158 4164;294.18478 702;295.17950 265
221	C12-AE1S (TENTATIVE)	103029	57.789	58.552	59.383	309.177	1483	49172	11.472	128.986	2.998	0.827	1	0.75	309.176	[M-H]-	0	Annotation method: MSMS-Public_all-neg-VS19_2	-1	309.174	C14H30O5S	Sulfuric acid monoesters	QTDIEDOANJISNP-UHFFFAOYSA-N	O=S(O)(=O)OCCOCCCCCCCCCCCC	430	FALSE	TRUE	TRUE	0	0.95	0.69	0.72	0.84	3	0.33	1.51	128.986	309.17901 1307;310.18167 360;311.17309 1399	260.87643 17;270.83133 39;284.87329 14;286.80438 6;294.87442 3;303.82819 47;304.83002 28;306.79919 40;307.80115 26;308.79639 108;309.17590 2762;310.17877 377

## Sheet: Table S3
	Table S3. Details extracellular metabolites (Met-EXT-CFS ESI+) of UTNGt2 sample.
Peak ID	Name	Scan	RT left(min)	RT (min)	RT right (min)	Precursor m/z	Height	Area	Estimated noise	S/N	Sharpness	Gaussian similarity	Ideal slope	Symmetry	Model masses	Adduct	Isotope	Comment	Reference RT	Reference m/z	Formula	Ontology	InChIKey	SMILES	Annotation tag (VS1.0)	RT matched	m/z matched	MS/MS matched	RT similarity	m/z similarity	Simple dot product	Weighted dot product	Reverse dot product	Matched peaks count	Matched peaks percentage	Total score	S/N	MS1 isotopes	MSMS spectrum
34	Tetramethylscutellarein	5124	1.724	2.894	3.341	365.106	11651	298681	12.88	904.581	10.151	0.896	0.999	0.727	185.042	[M+Na]+	0	Annotation method: MSMS-Pos-bmdms-np_20200811_2	6.51	365.1	C19H18O6	7-O-methylated flavonoids	URSUMOWUGDXZHU-UHFFFAOYSA-N	O=C1C=C(OC=2C=C(OC)C(OC)=C(OC)C12)C=3C=CC(OC)=CC3	430	FALSE	TRUE	TRUE	0	0.85	0.9	0.83	0.87	4	0.75	1.71	904.581	365.10565 17496;366.10975 1733;367.11042 286	101.05900 1;104.10696 14;106.95303 5;127.03889 103;129.05460 1;142.94643 107;145.05045 142;146.05562 12;147.06445 12;147.10883 80;149.01979 8;156.03964 20;158.91943 84;163.06026 148;164.03416 25;164.91779 233;165.97900 20;169.09454 23;174.90623 8;178.01009 20;180.08623 31;180.90126 227;182.90102 73;185.04182 648;185.05865 20;186.05054 90;191.07224 73;192.02460 107;192.07510 38;193.98062 26;196.87…
285	L-Tryptophan; CE0; QIVBCDIJIAJPQS-VIFPVBQESA-N	11041	6.094	6.232	7.539	205.097	12559	510186	26.205	417.043	4.223	0.725	0.989	0.222		[M+H]+	0	Annotation method: KI-GIAR_zic-HILIC_Pos_v0.90_5	6.769	205.097	C11H12N2O2	null	QIVBCDIJIAJPQS-VIFPVBQESA-N	c1ccc2c(c1)c(C[C@@H](C(=O)O)N)c[nH]2	430	FALSE	TRUE	TRUE	0	1	0.72	0.69	0.87	14	0.93	1.65	417.043	205.09700 19500;206.10081 1710;207.10323 182	100.02882 36;100.99005 36;101.98407 72;101.99578 36;102.05089 72;103.03805 72;103.04730 36;105.06830 36;110.07337 72;110.96694 72;110.97777 36;112.02372 36;112.02985 72;112.94932 36;112.99029 216;113.00929 37;113.04081 36;113.96834 36;114.05456 36;114.06552 36;114.09491 72;114.95766 73;115.02153 186;115.03410 111;115.05141 111;116.02327 72;116.07074 72;116.96568 111;117.02154 73;117.05339 146;117…
454	Quinidine	21655	11.393	12.219	12.908	325.188	388	15841	11.261	33.1455	1.093	0.779	0.997	0.35	325.187	[M+H]+	0	Annotation method: MSMS-Public_all-pos-VS19_12	-1	325.191	C20H24N2O2	Cinchona alkaloids	LOUPRKONTZGTKE-NBGVHYBESA-N	COc(c4)cc(c3c4)c(ccn3)[C@H](O)[C@@]([H])(C1)N(C2)C[C@H](C=C)[C@@H](C2)1	430	FALSE	TRUE	TRUE	0	0.96	0.65	0.6	0.85	3	1	1.55	33.1455	325.18692 464;327.19566 178	101.06986 54;101.10771 25;102.05323 60;105.06592 26;107.05308 11;109.07719 18;110.07091 99;111.07582 15;112.07293 84;113.00923 12;113.06544 22;116.07017 184;118.06405 39;118.09011 7;120.05901 23;120.07915 2;122.06122 47;125.06970 23;127.05060 35;127.08500 5;129.01701 37;129.06343 55;129.10222 86;130.06578 86;130.08444 36;132.08078 193;133.09270 40;134.06026 8;134.99065 0;136.07443 47;137.08044 38…
771	Loperamide	33916	18.379	19.136	19.687	477.23	13473	241399	10.508	1275.41	15.922	0.954	1	0.833	477.229	[M+H]+	0	Annotation method: MSMS-Public_all-pos-VS19_12	8.297	477.23	C29H33ClN2O2	Diphenylmethanes	RDOIQAHITMMDAJ-UHFFFAOYSA-N	CN(C)C(=O)C(CCN1CCC(O)(CC1)C1=CC=C(Cl)C=C1)(C1=CC=CC=C1)C1=CC=CC=C1	430	FALSE	TRUE	TRUE	0	1	0.84	0.82	0.86	4	0.75	1.74	1275.41	477.23032 16474;478.23478 2285;479.23704 403	101.07318 9;102.05754 10;107.04488 37;110.70788 4;111.04307 125;112.04698 22;112.11533 11;117.09077 16;118.08292 6;125.05780 61;129.05289 29;130.08261 38;131.07243 78;132.09811 5;133.06104 203;134.08983 31;137.06026 79;138.05946 1;138.10423 16;140.07047 11;141.06491 5;141.07552 0;141.13448 9;143.11629 11;145.08087 19;146.09729 3;147.11017 8;149.07050 22;151.08833 160;155.07034 142;155.11490 21;15…
904	val-leu-pro-val-pro-gln	36295	20.031	20.478	21.511	652.401	26508	559945	10.133	2615.75	20.736	0.697	1	0.556	244.127	[M+H]+	0	Annotation method: MSMS-Public_all-pos-VS19_12	-1	652.403	C31H53N7O8	Oligopeptides	KSIHMACFIAFKIG-FSFMBLRGSA-N	N1(C(=O)[C@@H](NC(=O)[C@H]2N(C(=O)[C@@H](NC(=O)[C@@H](N)C(C)C)CC(C)C)CCC2)C(C)C)C(C(=O)N[C@H](C(=O)O)CCC(=O)N)CCC1	430	FALSE	TRUE	TRUE	0	0.99	0.61	0.62	0.82	16	0.94	1.55	2615.75	652.40129 26792;653.40462 7029;654.40860 1115	101.06884 2;113.10449 5;115.08625 216;116.07779 2;130.04887 951;131.04538 33;147.07507 5848;148.05766 560;148.07826 10;149.08189 44;150.09546 1;157.17213 4;168.61549 92;169.13206 9446;170.06474 25;170.13599 1008;171.13731 47;171.68692 4;183.14453 31;185.16359 2531;186.16631 153;186.75876 4;196.51936 139;197.06007 32;197.12737 11290;198.12814 1193;198.51805 8;199.10812 88;199.18430 6;202.19968 4;2…
1014	Lincomycin	38918	21.579	21.958	22.509	407.226	895	13425	15.158	59.035	4.906	0.917	1	0.8	407.225	[M+H]+	0	Annotation method: MSMS-Public_all-pos-VS19_12	3.938	407.221	C18H34N2O6S	Proline and derivatives	OJMMVQQUTAEWLP-KIDUDLJLSA-N	CCC[C@@H]1C[C@H](N(C)C1)C(=O)N[C@H]([C@@H](C)O)[C@H]1O[C@H](SC)[C@H](O)[C@@H](O)[C@H]1O	430	FALSE	TRUE	TRUE	0	0.87	0.96	0.85	0.87	4	0.75	1.75	59.035	407.22629 1185;408.23045 264;409.23093 54	101.07087 49;103.07623 49;107.05020 17;112.09015 2;114.06097 57;120.08082 2;121.06186 41;127.03948 39;128.10844 28;129.07309 12;129.10072 21;130.04745 16;130.06699 24;130.08588 25;130.10196 0;131.05003 7;132.08012 11;132.09854 5;133.06067 32;136.06171 57;136.07298 1;136.08640 0;140.07848 0;141.10159 9;144.07755 29;146.05319 16;147.08270 14;149.02356 32;150.03275 6;151.08665 33;152.10608 9;157.100…
17	Tetramethylscutellarein	5063	2.205	2.859	3.547	365.108	6336	178697	9.592	660.239	6.451	0.918	1	1	365.105	[M+Na]+	0	Annotation method: MSMS-Pos-bmdms-np_20200811_2	6.51	365.1	C19H18O6	7-O-methylated flavonoids	URSUMOWUGDXZHU-UHFFFAOYSA-N	O=C1C=C(OC=2C=C(OC)C(OC)=C(OC)C12)C=3C=CC(OC)=CC3	430	FALSE	TRUE	TRUE	0	0.71	0.91	0.84	0.87	4	0.75	1.65	660.239	365.10822 8266;366.11216 960;367.11478 255	106.94873 23;106.95488 0;111.04557 1;114.89293 34;115.03817 60;116.06754 18;120.00381 5;122.08164 27;122.92269 25;126.64228 9;127.03586 133;129.10410 5;134.01552 9;136.93007 31;140.07098 11;142.94499 114;144.06046 68;145.04764 144;147.11630 76;149.02615 2;149.99059 23;155.07816 18;158.91599 84;158.92438 0;160.03792 41;160.91640 21;163.05972 87;164.92551 66;169.09151 25;169.99034 7;174.00491 1;177…
318	Loperamide	21899	11.669	12.357	12.976	477.24	351	14084	11.266	28.8309	1.027	0.911	0.996	0.846	249.09	[M+H]+	0	Annotation method: MSMS-Public_all-pos-VS19_12	8.297	477.23	C29H33ClN2O2	Diphenylmethanes	RDOIQAHITMMDAJ-UHFFFAOYSA-N	CN(C)C(=O)C(CCN1CCC(O)(CC1)C1=CC=C(Cl)C=C1)(C1=CC=CC=C1)C1=CC=CC=C1	430	FALSE	TRUE	TRUE	0	0.64	0.76	0.81	0.91	4	0.75	1.53	28.8309	477.23983 376;478.24235 191;479.24748 88	102.05042 38;105.06985 1;106.04694 41;108.06527 9;110.06234 184;110.07157 14;112.07573 75;115.08557 51;118.06029 16;120.06255 20;126.05677 23;127.08724 31;129.10089 148;130.04919 5;130.08888 34;131.00002 12;131.06032 15;133.06339 29;134.07144 9;134.09921 9;136.06631 114;137.06226 30;141.06137 32;143.11751 60;147.11011 48;148.05939 107;150.05289 118;150.09090 30;151.06274 7;152.06435 27;153.06754 …
436	NCGC00385789-01_C26H42O9_5,6,16-Trihydroxygrayanotox-10-en-3-yl hexopyranoside	29219	16.039	16.486	16.831	521.262	308	6442	8.975	31.9282	1.927	0.724	0.998	0.308	261.127	[M+Na]+	0	Annotation method: MSMS-Pos-GNPS_9	-1	521.272	C26H42O9	O-glycosyl compounds	ANXMAYKAWZAHMB-UHFFFAOYNA-N	CC1(O)CC23CC1CCC2C(=C)C1CC(OC2OC(CO)C(O)C(O)C2O)C(C)(C)C1(O)C(O)C3	430	FALSE	TRUE	TRUE	0	0.61	0.66	0.67	0.85	4	0.75	1.38	31.9282	521.26127 308;522.26424 187;523.27059 68	100.07811 1;101.07218 11;102.05588 6;104.05198 5;110.09401 0;115.08079 4;119.05534 7;120.06512 2;120.08136 5;120.09406 0;126.05262 32;126.09531 4;127.03762 4;127.08578 1;129.10065 30;129.11223 0;130.04942 44;130.05963 8;130.09834 5;132.10452 0;136.02269 10;136.07353 132;137.07407 25;140.06876 5;141.10603 15;142.12021 8;143.08195 9;143.11678 54;145.09615 13;147.07060 10;147.08069 2;147.10522 1;147…
687	Loperamide	35990	19.446	20.306	20.822	477.232	10066	181902	11.266	890.119	14.045	0.885	1	0.714	477.229	[M+H]+	0	Annotation method: MSMS-Public_all-pos-VS19_12	8.297	477.23	C29H33ClN2O2	Diphenylmethanes	RDOIQAHITMMDAJ-UHFFFAOYSA-N	CN(C)C(=O)C(CCN1CCC(O)(CC1)C1=CC=C(Cl)C=C1)(C1=CC=CC=C1)C1=CC=CC=C1	430	FALSE	TRUE	TRUE	0	0.98	0.77	0.77	0.88	4	0.75	1.68	890.119	477.23231 9715;478.23672 1484;479.23775 393	100.04491 41;103.03717 2;103.05087 0;106.04922 7;107.07002 66;111.04315 403;112.04801 33;117.08075 27;117.09220 0;122.06799 23;125.06093 170;129.05449 119;129.06078 0;131.06966 170;133.08563 651;134.09494 64;136.07506 46;136.08231 0;137.05823 59;139.12943 11;140.11311 5;147.11214 56;148.05811 5;149.08252 3;151.09512 125;153.09920 24;155.06976 356;156.06361 32;158.09769 6;158.11542 8;159.11145 0;1…
797	val-leu-pro-val-pro-gln	38186	21.201	21.545	22.302	652.402	22982	470133	8.055	2853.26	18.317	0.867	1	0.857	244.128	[M+H]+	0	Annotation method: MSMS-Public_all-pos-VS19_12	-1	652.403	C31H53N7O8	Oligopeptides	KSIHMACFIAFKIG-FSFMBLRGSA-N	N1(C(=O)[C@@H](NC(=O)[C@H]2N(C(=O)[C@@H](NC(=O)[C@@H](N)C(C)C)CC(C)C)CCC2)C(C)C)C(C(=O)N[C@H](C(=O)O)CCC(=O)N)CCC1	430	FALSE	TRUE	TRUE	0	1	0.6	0.6	0.82	16	0.94	1.53	2853.26	652.40199 27298;653.40591 7988;654.40975 1174	101.07081 82;115.08653 221;123.08896 7;129.06520 45;130.04953 1263;131.45013 8;142.08424 7;147.07605 6425;148.07841 299;166.05043 8;168.63605 12;168.74496 24;169.13338 10891;170.13664 1184;170.55943 18;173.13126 9;180.09850 55;183.15198 58;185.16498 2682;186.16655 256;196.51054 93;197.12798 13460;198.07327 3;198.09933 25;198.13129 1492;206.09103 14;207.35860 7;211.14439 338;212.50632 31;213.12462…
1434	(7S,9E,11S,12R,13S,14S,15S,16R,17S,18S,19E,21Z)-2,15,17-trihydroxy-11-methoxy-3,7,12,14,16,18,22-heptamethyl-26-(octylamino)-6,23,27,29-tetraoxo-8,30-dioxa-24-azatetracyclo[23.3.1.1^{4,7}.0^{5,28}]triaconta-1,3,5(28),9,19,21,25-heptaen-13-yl acetate	51545	28.703	29.081	29.77	845.412	4096	61629	2.631	1548.01	10.656	0.814	1	0.667	846.412841796875 845.4111328125	[M+Na]+	0	Annotation method: MSMS-Pos-bmdms-np_20200811_2	7.7	845.42	C45H62N2O12	Macrolactams	WRALEXHONIJMHH-PKEIDRQTSA-N	O=C(OC1C(C)C(OC)C=COC2(OC3=C(C2=O)C=4C(=O)C(NCCCCCCCC)=C(NC(=O)C(=CC=CC(C)C(O)C(C)C(O)C1C)C)C(=O)C4C(O)=C3C)C)C	430	FALSE	TRUE	TRUE	0	0.89	0.74	0.67	0.81	4	0.75	1.55	1548.01	845.41191 5228;846.41577 1501;847.41428 594	111.04477 56;125.06660 29;129.05573 21;131.06734 58;131.54871 7;133.08568 482;137.06564 44;173.07941 45;177.11182 141;185.16420 2;199.10335 25;199.56354 7;221.12558 59;221.13979 0;236.72067 7;261.12033 12;265.15640 44;265.17804 2;272.06360 2;283.17978 28;287.14966 50;288.13770 20;305.15192 35;307.18671 11;309.19315 41;320.06992 7;367.22086 15;371.23080 11;374.11948 4;375.19418 43;383.11093 7;393.…

## Sheet: Table S4
Table S4. Details extracellular metabolites (Met-EXT-CFS ESI-) of UTNGt2 sample.
Peak ID	Name	Scan	RT left(min)	RT (min)	RT right (min)	Precursor m/z	Height	Area	Estimated noise	S/N	Sharpness	Gaussian similarity	Ideal slope	Symmetry	Model masses	Adduct	Isotope	Comment	Reference RT	Reference m/z	Formula	Ontology	InChIKey	SMILES	Annotation tag (VS1.0)	RT matched	m/z matched	MS/MS matched	RT similarity	m/z similarity	Simple dot product	Weighted dot product	Reverse dot product	Matched peaks count	Matched peaks percentage	Total score	S/N	MS1 isotopes	MSMS spectrum
243	L-(-)-Malic acid	5734	2.568	3.261	3.747	133.017	10341	269272	38.765	266.757	10.435	0.866	1	0.75	115.006	[M-H]-	0	Annotation method: MSMS-Public_all-neg-VS19_2	-1	133.014	C4H6O5	Beta hydroxy acids and derivatives	BJEPYKJPYRNKOW-REOHCLBHSA-N	C(C(C(=O)O)O)C(=O)O	430	FALSE	TRUE	TRUE	0	0.95	0.9	0.83	0.8	3	0.67	1.72	266.757	133.01734 12154;134.02047 884;135.01974 241	101.01732 42;101.02735 0;102.05775 166;103.00506 51;103.01296 0;103.06413 15;104.03603 145;104.04543 0;106.02365 0;107.05289 8;111.01181 133;112.01447 14;113.03643 13;114.05763 85;115.00593 1057;115.07821 22;115.08231 0;116.00921 115;116.07573 59;117.02373 18;117.07884 6;119.03747 142;120.03231 63;121.04956 11;121.06679 6;124.02043 20;125.00320 41;126.90609 85;126.99803 63;128.02190 1;128.03789 1…
259	L-Phenylalanine	15006	7.421	8.53	8.704	164.076	24997	885693	16.642	1501.26	4.29	0.665	1	0.25		[M-H]-	0	Annotation method: MSMS-Public_all-neg-VS19_2	1.398	164.072	C9H11NO2	Phenylalanine and derivatives	COLNVLDHVKWLRT-QMMMGPOBSA-N	c1ccc(cc1)C[C@@H](C(=O)O)N	430	FALSE	TRUE	TRUE	0	0.92	0.62	0.69	0.87	3	0.67	1.51	1501.26	164.07589 26059;165.07855 3185;166.07978 358	103.05619 401;104.05956 72;104.06633 36;109.76580 36;111.00812 72;113.02709 107;115.04052 36;119.05112 72;122.06533 36;128.04242 36;129.02180 143;136.02086 36;136.07930 36;143.10871 36;146.06161 150;147.04770 1089;148.03398 78;148.05311 154;149.01447 36;149.02969 36;149.05984 36;150.00212 36;151.04241 72;152.03923 107;152.07304 36;152.99422 36;156.07473 72;157.06651 36;157.09807 73;157.12771 293;…
363	Tryptophan	22875	12.898	13.002	14.042	203.089	17077	584786	23.933	691.192	7.372	0.863	0.993	0.667	203.089	[M-H]-	0	Annotation method: MSMS-Public_all-neg-VS19_2	-1	203.083	C11H12N2O2	Indolyl carboxylic acids and derivatives	QIVBCDIJIAJPQS-VIFPVBQESA-N	C1=CC=C2C(=C1)C(=CN2)C[C@@H](C(=O)O)N	430	FALSE	TRUE	TRUE	0	0.79	0.94	0.87	0.84	5	0.6	1.68	691.192	203.08948 18854;204.09242 2046;205.09443 203	116.05254 389;117.05754 31;123.05710 27;130.05180 0;131.05396 2;142.01888 2;142.05168 181;142.06654 0;144.04430 13;149.06113 22;157.08002 27;158.09924 22;159.09676 206;160.10011 38;164.08539 1;168.03873 7;175.09898 5;186.05771 67;199.17227 5;202.10857 17;202.36047 2;202.45676 96;203.08850 3549;204.06303 20;204.09099 652;205.01762 12;205.09650 60;206.06020 2;207.00333 5;207.53362 4;207.57632 4
443	DL-4-Hydroxyphenyllactic acid	10797	5.757	6.138	6.416	181.056	7478	170483	31.385	236.915	8.578	0.804	0.993	0.5	135.048	[M-H]-	0	Annotation method: MSMS-Public_all-neg-VS19_2	2.354	181.051	C9H10O4	1-hydroxy-2-unsubstituted benzenoids	HXIPUYVSSGKLFF-UHFFFAOYSA-N	CC(c1ccc(cc1)O)(C(=O)O)O	430	FALSE	TRUE	TRUE	0	0.85	0.76	0.71	0.85	4	0.5	1.53	236.915	181.05623 9246;182.05987 670;183.06210 163	101.00301 9;101.02601 1;108.04699 36;109.03360 40;110.67064 23;112.08531 16;115.04233 8;116.07453 46;119.03771 210;120.05615 42;124.03263 37;128.03732 114;128.05551 5;129.02164 6;129.03880 18;129.06847 7;130.05396 115;130.09090 61;131.75191 7;134.03651 98;134.06795 13;135.04802 496;136.04173 83;137.02403 48;137.03091 2;138.05974 52;139.08849 5;140.03883 15;140.07726 19;142.05402 81;144.10474 49;1…
557	Glimepiride	29219	16.052	16.607	17.231	489.222	1338	30095	15.58	85.8776	4.163	0.85	0.998	0.75	490.22	[M-H]-	0	Annotation method: MSMS-Public_all-neg-VS19_2	9.746	489.218	C24H34N4O5S	Benzenesulfonamides	WIGIZIANZCJQQY-UHFFFAOYSA-N	CCC1=C(C)CN(C(=O)NCCC2=CC=C(C=C2)S(=O)(=O)NC(=O)NC2CCC(C)CC2)C1=O	430	FALSE	TRUE	TRUE	0	0.9	0.77	0.83	0.89	3	0.67	1.66	85.8776	489.22223 1394;490.22443 329;491.22393 115	111.02229 10;130.08635 55;131.05806 17;136.04259 29;158.92715 14;211.00877 12;225.09166 1;227.14607 341;243.08757 114;245.10037 5;261.05225 28;261.06592 3;283.14386 7;294.11572 38;305.09396 2;325.13736 1;327.16946 23;341.12213 13;344.04697 2;353.19327 36;374.18884 192;384.98810 2;390.18341 118;392.18237 40;393.16397 2;396.15271 2;398.19748 48;407.20569 29;408.19489 110;425.21411 166;430.21320 14;…
925	C10-LAS (TENTATIVE)	66734	37.233	37.926	39.312	297.159	7963	246498	16.538	480.977	7.402	0.762	1	0.615	297.156	[M-H]-	0	Annotation method: MSMS-Public_all-neg-VS19_2	-1	297.153	C16H26O3S	Benzenesulfonic acids and derivatives	NANHIUZYPFDGJS-UHFFFAOYSA-N	OS(=O)(=O)c1ccc(cc1)C(CCC)CCCCCC	430	FALSE	TRUE	TRUE	0	0.84	0.9	0.85	0.81	3	0.67	1.68	480.977	297.15880 8223;298.16235 1394;299.16302 152	130.08780 37;146.05014 9;191.02357 22;196.89120 14;197.06218 134;198.12888 6;200.05772 9;223.08104 21;227.11163 5;229.13516 1;235.11702 8;242.08859 15;246.16696 7;254.10294 9;254.12881 11;261.17401 16;286.99347 11;287.06400 11;287.18954 18;288.07278 14;289.05331 23;291.14423 72;292.14728 39;292.15872 15;293.10693 25;295.13229 22;296.23257 64;296.71088 8;297.09979 86;297.15640 4935;297.89828 33;29…
1076	Lauryl sulfate	117730	66.42	66.906	68.188	265.158	19364	644835	25.74	743.726	14.029	0.585	1	0.278	265.157	[M-H]-	0	Annotation method: MSMS-Public_all-neg-VS19_2	11.56	265.148	C12H26O4S	Sulfuric acid monoesters	MOTZDAYCYVMXPC-UHFFFAOYSA-N	CCCCCCCCCCCCOS(=O)(=O)O	430	FALSE	TRUE	TRUE	0	0.61	1	0.88	0.88	3	1	1.7	743.726	265.15787 22457;266.16083 3361;267.15629 893	128.04112 10;146.95714 3;154.61827 3;162.55772 3;164.07182 17;165.06216 8;172.83321 3;179.06693 4;188.95239 1;191.03278 8;211.21356 8;214.98891 3;219.99658 6;230.97137 2;232.98109 18;248.98013 30;249.04456 5;249.07909 18;249.09509 3;250.15530 18;251.08334 9;253.11182 10;254.11829 18;255.10449 21;255.24110 89;256.09717 16;256.21811 7;256.24200 44;257.11871 4;259.03119 1;259.07587 2;259.09674 7;259…
1179	Pravastatin	45262	25.343	25.724	25.967	423.242	371	4742	14.36	25.8233	3.559	0.885	0.998	0.8	424.244	[M-H]-	0	Annotation method: MSMS-Public_all-neg-VS19_2	7.133	423.239	C23H36O7	Medium-chain hydroxy acids and derivatives	TUZYXOIXSAXUGO-UHFFFAOYSA-N	CCC(C)C(=O)OC1CC(O)C=C2C=CC(C)C(CCC(O)CC(O)CC(O)=O)C12	430	FALSE	TRUE	TRUE	0	0.94	0.88	0.94	0.85	3	0.67	1.78	25.8233	423.24222 492;424.24558 142;425.24816 27	110.02665 6;127.05264 24;128.04050 4;157.07143 7;198.08241 20;213.13062 175;214.13509 34;222.13576 14;227.10312 4;240.10683 65;241.12341 0;244.08344 11;255.13997 9;263.08752 7;265.15982 7;275.11389 1;285.13104 7;295.13089 10;320.99069 7;321.12701 7;322.18777 7;325.09103 4;332.11609 28;332.12540 3;339.17075 4;340.19492 69;340.20609 1;341.12418 28;346.10260 7;360.12579 7;362.07144 7;365.14471 7;370…
1211	Lithocholic Acid	141520	79.939	80.425	80.841	375.291	2547	51328	10.383	243.514	5.988	0.889	1	0.857	375.288	[M-H]-	0	Annotation method: MSMS-Public_all-neg-VS19_2	-1	375.29	C24H40O3	Monohydroxy bile acids, alcohols and derivatives	SMEROWZSTRWXGI-HVATVPOCSA-N	O=C(O)CCC(C)C1CCC2C3CCC4CC(O)CCC4(C)C3CCC12C	430	FALSE	TRUE	TRUE	0	1	0.98	0.88	0.86	3	0.67	1.82	243.514	375.29062 2926;376.29371 677;377.29543 142	144.96449 5;269.25409 6;341.11996 13;360.72791 20;365.25385 76;366.24423 31;366.26044 0;367.25650 75;368.21176 5;370.26740 6;371.05536 7;373.18161 11;373.33066 12;375.14563 15;375.21671 17;375.28802 792;376.29007 289;377.29242 14;378.28964 13;379.13638 9;379.22845 4
1279	Palmitic acid (NMR)	152012	85.694	86.387	87.704	255.243	9395	252418	26.318	351.431	9.614	0.87	1	0.778	255.241	[M-H]-	0	Annotation method: MSMS-Neg-MetaboBASE_8	-1	255.233	C16H32O2	Long-chain fatty acids	IPCSVZSSVZVIGE-UHFFFAOYSA-N	CCCCCCCCCCCCCCCC(O)=O	430	FALSE	TRUE	TRUE	0	0.62	0.94	0.87	0.83	3	0.67	1.6	351.431	255.24270 10362;256.24563 1807;257.24809 224	128.03679 7;232.97861 12;248.20186 17;249.98299 4;250.15166 33;253.10661 3;253.23161 32;255.16936 11;255.20506 13;255.24126 1221;256.24280 282;257.08661 5;258.01749 10;258.15482 3;259.02615 16
1364	Chrysin	57401	31.86	32.622	33.419	253.06	1738	24233	36.761	47.2735	7.467	0.903	1	0.8	253.058	[M-H]-	0	Annotation method: MSMS-Public_all-neg-VS19_2	-1	253.051	C15H10O4	Flavones	RTIXKCRFFJGDFG-UHFFFAOYSA-N	O=C1C=C(OC=2C=C(O)C=C(O)C12)C=3C=CC=CC3	430	FALSE	TRUE	TRUE	0	0.64	0.98	0.87	0.86	3	0.67	1.64	47.2735	253.06009 2356;254.06351 341;255.06723 54	159.10689 36;165.06110 8;181.12755 27;216.10899 28;224.05315 7;248.97833 9;251.12434 16;251.15427 10;252.26630 87;253.05817 2911;253.11862 113;254.06313 773;254.23984 8;255.06190 144;255.23941 13;257.08661 28;257.14297 9
1719	hydroquinidine	137555	77.582	78.171	78.83	325.198	6524	278839	22.251	274.223	4.86	0.743	1	0.6	325.195	[M-H]-	0	Annotation method: MSMS-Public_all-neg-VS19_2	-1	325.192	C20H26N2O2	Cinchona alkaloids	LJOQGZACKSYWCH-LHHVKLHASA-N	OC(C=1C=CN=C2C=CC(OC)=CC21)C3N4CCC(C3)C(C4)CC	430	FALSE	TRUE	TRUE	0	0.85	0.95	0.86	0.85	5	0.6	1.72	274.223	325.19775 7288;326.20114 1403;327.19705 310	148.97943 2;183.01846 49;206.38036 4;221.01265 2;222.92815 23;227.20969 17;228.21333 12;231.13280 4;232.00151 5;232.98396 1;233.99217 6;239.21001 12;242.12140 8;245.10281 2;280.24957 4;281.25964 4;283.24026 5;323.03342 2;324.15784 99;324.88547 4;324.93475 7;325.01950 37;325.05856 23;325.19498 4020;325.23718 1;325.29688 39;326.19855 1047;326.22998 34;327.16498 0;327.19385 322;328.05438 4;328.12668…

## Sheet: Table S5
Table S5. Predicted RIPPs based on metabolites chemical structure similarity of intracellular (Esi+) compounds
Compound	RiPP	Tanimoto score	Similarity	Interpretation	Cathegory
Tetramethylscutellarein	JBIR-83	0.434783	Moderate	Molecules share a fair number of features, possibly related but not very close.	Thiopeptide
	Haliclonamide A	0.434783	Moderate		Cyanobactin
	Venturamide A	0.428571	Moderate		Cyanobactin
	Nostocyclamide	0.428571	Moderate		Cyanobactin
	Dendroamide A	0.428571	Moderate		Cyanobactin
	JBIR-84	0.4	Moderate		Thiopeptide
	Bistratamide C	0.4	Moderate		Cyanobactin
	Patellamide A patE4	0.391304	Low	Some minor similarities exist, but the molecules are still structurally distinct.	Cyanobactin
	Patellamide A patE1	0.391304	Low		Cyanobactin
	Venturamide B	0.391304	Low		Cyanobactin
Loperamide	Hominicin	0.423077	Moderate	Molecules share a fair number of features, possibly related but not very close.	lanthipeptide
	Anacyclamide F10P AcyE	0.391304	Low	Some minor similarities exist, but the molecules are still structurally distinct.	Cyanobactin
	Zucinodin	0.375	Low		Lassopeptide
	Cypemycin	0.366667	Low		Linaridin
	Kawaguchipeptin B	0.36	Low		Cyanobactin
	Carnocyclin A	0.36	Low		Bacterial_head_to_tail_cyclized
	Anacyclamide A9P AcyE	0.36	Low		Cyanobactin
	Streptomonomicin	0.346154	Low		Lassopeptide
	Chaxapeptin	0.346154	Low		Lassopeptide
	Caulonodin VI	0.344828	Low		Lassopeptide
tert-butyl ((11S)-1-amino-15-(4-((tert-butoxycarbonyl)oxy)phenyl)-5-isobutyl-11-methyl-1,4,7,10,13-pentaoxo-3,6,9,12-tetraazapentadecan-14-yl)carbamate	Lassomycin	0.684211	high	Molecules are closely related, likely with similar scaffolds or functional groups.	Lassopeptide
	Axinastatin 1	0.611111	high		Cyanobactin
	Sphingopyxin II	0.590909	Moderate	Molecules share a fair number of features, possibly related but not very close.	Lassopeptide
	Caulosegnin I	0.590909	Moderate		Lassopeptide
	Hymenamide B	0.578947	Moderate		Cyanobactin
	Anacyclamide E10P AcyE	0.578947	Moderate		Cyanobactin
	Anacyclamide E10 AcyE	0.578947	Moderate		Cyanobactin
	Xanthomonin I	0.571429	Moderate		Lassopeptide
	Prenylagaramide C PagE7	0.55	Moderate		Cyanobactin
	Prenylagaramide C	0.55	Moderate		Cyanobactin
(7S,9E,11S,12R,13S,14S,15S,16R,17S,18S,19E,21Z)-2,15,17-trihydroxy-11-methoxy-3,7,12,14,16,18,22-heptamethyl-26-(octylamino)-6,23,27,29-tetraoxo-8,30-dioxa-24-azatetracyclo[23.3.1.1^{4,7}.0^{5,28}]triaconta-1,3,5(28),9,19,21,25-heptaen-13-yl acetate	MJ347-81F4 B	0.543478	Moderate	Molecules share a fair number of features, possibly related but not very close.	Thiopeptide
	Siomycin C	0.510638	Moderate		Thiopeptide
	Nocathiacin II	0.510638	Moderate		Thiopeptide
	MJ347-81F4 A	0.510638	Moderate		Thiopeptide
	Siomycin B	0.510204	Moderate		Thiopeptide
	Thiostrepton B	0.510204	Moderate		Thiopeptide
	Thiostrepton A	0.5	Moderate		Thiopeptide
	Thiopeptin A1b	0.5	Moderate		Thiopeptide
	Sch 40832	0.5	Moderate		Thiopeptide
	Siomycin D	0.490196	Moderate		Thiopeptide
L-Tryptophan; CE0; QIVBCDIJIAJPQS-VIFPVBQESA-N	Hymenamide K	0.684211	High	Molecules are closely related, likely with similar scaffolds or functional groups.	Cyanobactin
	Hymenamide J	0.65	High		Cyanobactin
	Hymenamide C	0.578947	Moderate	Molecules share a fair number of features, possibly related but not very close	Cyanobactin
	Sungsanpin	0.541667	Moderate		Lassopeptide
	Anacyclamide A20PP AcyE	0.541667	Moderate		Cyanobactin
	Anacyclamide A20P AcyE	0.541667	Moderate		Cyanobactin
	Agardhipeptin B	0.526316	Moderate		Cyanobactin
	Anacyclamide A11 AcyE	0.52381	Moderate		Cyanobactin
	Piricyclamide 7005 E2 PirE2	0.52	Moderate		Cyanobactin
	Amylocyclicin	0.52	Moderate		Bacterial_head_to_tail_cyclized
Crassostreaxanthin A	Thiocillin IV	0.4375	Moderate	Molecules share a fair number of features, possibly related but not very close.	Thiopeptide
	Siomycin A	0.414634	Moderate		Thiopeptide
	Thiomuracin F	0.411765	Moderate		Thiopeptide
	Micrococcin P2	0.40625	Moderate		Thiopeptide												1--10	Pyridine Ring
	Thiopeptin A4b	0.404762	Moderate		Thiopeptide
	Thiopeptin A3b	0.404762	Moderate		Thiopeptide
	Siomycin C	0.404762	Moderate		Thiopeptide
	YM-266184	0.4	Moderate		Thiopeptide
	Thiomuracin G	0.4	Moderate		Thiopeptide
	Thiopeptin Bb	0.395349	Moderate		Thiopeptide
Indaconitine	Siomycin C	0.512821	Moderate	Molecules share a fair number of features, possibly related but not very close.	Thiopeptide												10	dihydroxy-Ile
	Nocardithiocin	0.5	Moderate		Thiopeptide												3	dihydroxy-Ile
	Thiopeptin A1b	0.5	Moderate		Thiopeptide												4	dihydroxy-Ile
	Thiopeptin A1a	0.487179	Moderate		Thiopeptide												12	val
	Siomycin A	0.487179	Moderate		Thiopeptide												2024-01-12	(quinalic-acid)
	Nocathiacin IV	0.486486	Moderate		Thiopeptide												17	-COOMe
	YM-266184	0.484848	Moderate		Thiopeptide												5--14	Piperidine Ring
	GE2270 B1	0.484848	Moderate		Thiopeptide
	Thiocillin IV	0.483871	Moderate		Thiopeptide
	Hominicin	0.483871	Moderate		lanthipeptide
Picfeltarraenin X	Nocathiacin I	0.477273	Moderate	Molecules share a fair number of features, possibly related but not very close.	Thiopeptide
	S-54832 A-I	0.463415	Moderate		Thiopeptide
	Sch 40832	0.458333	Moderate		Thiopeptide
	Thiomuracin G	0.432432	Moderate		Thiopeptide
	Nocardithiocin	0.405405	Moderate		Thiopeptide
	YM-266183	0.405405	Moderate		Thiopeptide
	Thiomuracin F	0.405405	Moderate		Thiopeptide
	Thiomuracin E	0.405405	Moderate		Thiopeptide
	QN3323 B	0.405405	Moderate		Thiopeptide
	QN3323 A	0.405405	Moderate		Thiopeptide
(2R,3R,4S,6R)-6-((10-formyl-5,14-dihydroxy-13-methyl-17-(5-oxo-2,5-dihydrofuran-3-yl)hexadecahydro-1H-cyclopenta[a]phenanthren-3-yl)oxy)-4-methoxy-2-methyltetrahydro-2H-pyran-3-yl acetate	Nocathiacin I	0.477273	Moderate	Molecules share a fair number of features, possibly related but not very close.	Thiopeptide
	S-54832 A-I	0.463415	Moderate		Thiopeptide
	Sch 40832	0.458333	Moderate		Thiopeptide
	Nocathiacin IV	0.439024	Moderate		Thiopeptide
	Siomycin C	0.431818	Moderate		Thiopeptide
	Nocathiacin II	0.431818	Moderate		Thiopeptide
	MJ347-81F4 B	0.431818	Moderate		Thiopeptide
	MJ347-81F4 A	0.431818	Moderate		Thiopeptide
	Thiopeptin A1b	0.422222	Moderate		Thiopeptide
	Thiopeptin A1a	0.409091	Moderate		Thiopeptide
1-(4-hydroxyphenyl)-3-[(2R,3R,4S,5S,6R)-3,4,5-trihydroxy-6-(hydroxymethyl)oxan-2-yl]oxypropan-1-one	S-54832 A-I	0.432432	Moderate	Molecules share a fair number of features, possibly related but not very close.	Thiopeptide
	Prochlorosin 4.3	0.4	Moderate		lanthipeptide
	Thiomuracin G	0.393939	Low	Some minor similarities exist, but the molecules are still structurally distinct.	Thiopeptide
	Nocathiacin I	0.380952	Low		Thiopeptide
	Sch 40832	0.369565	Low		Thiopeptide
	Nocathiacin IV	0.368421	Low		Thiopeptide
	Sublancin 168	0.365854	Low		glycocin
	Thiomuracin F	0.363636	Low		Thiopeptide
	Thiomuracin E	0.363636	Low		Thiopeptide
	Hymenamide E	0.36	Low		Thiopeptide
beta-Nicotinamide adenine dinucleotide	Nocathiacin III	0.461538	Moderate	Molecules share a fair number of features, possibly related but not very close.	Thiopeptide
	Berninamycin B	0.459459	Moderate		Thiopeptide
	Val-geninthiocin	0.459459	Moderate		Thiopeptide
	GE2270 D1	0.459459	Moderate		Thiopeptide
	GE2270 E	0.447368	Moderate		Thiopeptide
	GE2270 C1	0.447368	Moderate		Thiopeptide
	GE2270 B2	0.447368	Moderate		Thiopeptide
	GE2270 B1	0.447368	Moderate		Thiopeptide
	Berninamycin D	0.444444	Moderate		Thiopeptide
	S-54832 A-I	0.44186	Moderate		Thiopeptide
Adenosine; CE0; OIRDTQYFTABQOQ-KQYNXXCUSA-N	Thiomuracin E	0.433333	Moderate	Molecules share a fair number of features, possibly related but not very close.	Thiopeptide
	Thiocillin I	0.407407	Moderate		Thiopeptide
	Micrococcin P1	0.407407	Moderate		Thiopeptide
	Preulicyclamide	0.407407	Moderate		Thiopeptide
	Thiomuracin H	0.4	Moderate		Thiopeptide
	Thiocillin III	0.392857	Low	Some minor similarities exist, but the molecules are still structurally distinct.	Thiopeptide
	Thiocillin II	0.392857	Low		Cyanobactin
	Prelissoclinamide 2	0.392857	Low		Thiopeptide
	Nocardithiocin	0.387097	Low		Lassopeptide
	Microcin J25	0.387097	Low		Lassopeptide
8-(2,3-dihydroxy-3-methylbutyl)-7-methoxychromen-2-one	Berninamycin D	0.5	Moderate	Molecules share a fair number of features, possibly related but not very close.	Thiopeptide
	Geninthiocin	0.482759	Moderate		Thiopeptide
	Berninamycin C	0.482759	Moderate		Thiopeptide
	Berninamycin A	0.482759	Moderate		Thiopeptide
	Nosiheptide	0.466667	Moderate		Thiopeptide
	Nocardithiocin	0.466667	Moderate		Lassopeptide
	A10255 B	0.466667	Moderate		Thiopeptide
	Phakellistatin 13	0.458333	Moderate		Cyanobactin
	Hymenamide H	0.458333	Moderate		Cyanobactin
	Axinellin C	0.458333	Moderate		Cyanobactin
2-[1-[1-hydroxy-10,13-dimethyl-3-[3,4,5-trihydroxy-6-[[3,4,5-trihydroxy-6-(hydroxymethyl)oxan-2-yl]oxymethyl]oxan-2-yl]oxy-2,3,4,7,8,9,11,12,14,15,16,17-dodecahydro-1H-cyclopenta[a]phenanthren-17-yl]ethyl]-4,5-dimethyl-2,3-dihydropyran-6-one	S-54832 A-I	0.5	Moderate	Molecules share a fair number of features, possibly related but not very close.	Thiopeptide
	Sch 40832	0.488889	Moderate		Thiopeptide
	Nocathiacin I	0.47619	Moderate		Thiopeptide
	Thiomuracin E	0.441176	Moderate		Thiopeptide
	Thiopeptin A4a	0.414634	Moderate		Thiopeptide
	Thiopeptin A3a	0.414634	Moderate		Thiopeptide
	Thiomuracin H	0.411765	Moderate		Thiopeptide
	Thiopeptin Ba	0.404762	Moderate		Thiopeptide
	Thiopeptin A1a	0.404762	Moderate		Thiopeptide
	Siomycin A	0.404762	Moderate		Thiopeptide
2-acetoxy-4-pentadecylbenzoic acid	Tenuecyclamide D	0.5	Moderate	Molecules share a fair number of features, possibly related but not very close.	Cyanobactin
	Dendroamide C	0.5	Moderate		Cyanobactin
	Muscoride A	0.458333	Moderate		Cyanobactin
	Didmolamide A	0.45	Moderate		Cyanobactin
	Banyascyclamide A	0.45	Moderate		Cyanobactin
	Patellamide A patE4	0.434783	Moderate		Cyanobactin
	Patellamide A patE1	0.434783	Moderate		Cyanobactin
	Amythiamicin D	0.434783	Moderate		Thiopeptide
	Tenuecyclamide C	0.434783	Moderate		Cyanobactin
	Nostocyclamide M	0.434783	Moderate		Cyanobactin
PSEUDO-ANISATIN	Phakellistatin 12	0.454545	Moderate	Molecules share a fair number of features, possibly related but not very close.	Cyanobactin
	Phakellistatin 13	0.434783	Moderate		Cyanobactin
	Hymenamide H	0.434783	Moderate		Cyanobactin
	Axinellin C	0.434783	Moderate		Cyanobactin
	Haliclonamide D	0.416667	Moderate		Cyanobactin
	Hymenamide E	0.409091	Moderate		Cyanobactin
	Siomycin A	0.405405	Moderate		Thiopeptide
	Thiomuracin F	0.4	Moderate		Thiopeptide
	Oscillacyclin	0.4	Moderate		Cyanobactin
	Haliclonamide E	0.4	Moderate		Cyanobactin
Tanshinone Iia	Patellamide A patE4	0.478261	Moderate	Molecules share a fair number of features, possibly related but not very close.	Cyanobactin
	Patellamide A patE1	0.478261	Moderate		Cyanobactin
	Tenuecyclamide D	0.478261	Moderate		Cyanobactin
	Tenuecyclamide C	0.478261	Moderate		Cyanobactin
	Nostocyclamide M	0.478261	Moderate		Cyanobactin
	Microcyclamide	0.478261	Moderate		Cyanobactin
	Dolastatin I	0.478261	Moderate		Cyanobactin
	Dendroamide C	0.478261	Moderate		Cyanobactin
	Dendroamide B	0.478261	Moderate		Cyanobactin
	JBIR-83	0.458333	Moderate		Thiopeptide
Dibutylphthalate	Prepatellamide B formate	0.421053	Moderate	Molecules share a fair number of features, possibly related but not very close.	Cyanobactin
	Muscoride A	0.409091	Moderate		Cyanobactin
	Didmolamide A	0.388889	Low	Some minor similarities exist, but the molecules are still structurally distinct.	Cyanobactin
	Banyascyclamide A	0.388889	Low		Cyanobactin
	Patellamide A patE4	0.380952	Low		Cyanobactin
	Patellamide A patE1	0.380952	Low		Cyanobactin
	Amythiamicin D	0.380952	Low		Thiopeptide
	Tenuecyclamide D	0.380952	Low		Cyanobactin
	Tenuecyclamide C	0.380952	Low		Cyanobactin
	Nostocyclamide M	0.380952	Low		Cyanobactin

## Sheet: Table S6
Table S6. Predicted RIPPs based on metabolites chemical structure similarity of extracellular (ESI+) compounds
Compound	RiPP	Tanimoto score	Similarity	Interpretation	Cathegory
Tetramethylscutellarein	JBIR-83	0.434783	Moderate	Molecules share a fair number of features, possibly related but not very close.	Thiopeptide
	Haliclonamide A	0.434783	Moderate		Cyanobactin
	Venturamide A	0.428571	Moderate		Cyanobactin
	Nostocyclamide	0.428571	Moderate		Cyanobactin
	Dendroamide A	0.428571	Moderate		Cyanobactin
	JBIR-84	0.4	Moderate		Thiopeptide
	Bistratamide C	0.4	Moderate		Cyanobactin
	Patellamide A patE4	0.391304	Low	Some minor similarities exist, but the molecules are still structurally distinct.	Cyanobactin
	Patellamide A patE1	0.391304	Low		Cyanobactin
	Venturamide B	0.391304	Low		Cyanobactin
Quinidine	Preulicyclamide	0.5	Moderate	Molecules share a fair number of features, possibly related but not very close.	Cyanobactin
	Prelissoclinamide 2	0.481481	Moderate		Cyanobactin
	Haliclonamide E	0.48	Moderate		Cyanobactin
	Ulithiacyclamide G	0.464286	Moderate		Cyanobactin
	Prepatellamide A	0.461538	Moderate		Cyanobactin
	Patellamide G	0.461538	Moderate		Cyanobactin
	Thiomuracin C	0.448276	Moderate		Thiopeptide
	Thiomuracin B	0.448276	Moderate		Thiopeptide
	Micrococcin P1	0.444444	Moderate		Thiopeptide
	Ulithiacyclamide E	0.444444	Moderate		Cyanobactin
Loperamide	Hominicin	0.423077	Moderate	Molecules share a fair number of features, possibly related but not very close.	Lanthipeptide
	Anacyclamide F10P AcyE	0.391304	Low	Some minor similarities exist, but the molecules are still structurally distinct.	Cyanobactin
	Zucinodin	0.375	Low		Lassopeptide
	Cypemycin	0.366667	Low		Linaridin
	Kawaguchipeptin B	0.36	Low		Cyanobactin
	Carnocyclin A	0.36	Low		Bacterial_head_to_tail_cyclized
	Anacyclamide A9P AcyE	0.36	Low		Cyanobactin
	Streptomonomicin	0.346154	Low		Lassopeptide
	Chaxapeptin	0.346154	Low		Lassopeptide
	Caulonodin VI	0.344828	Low		Lassopeptide
val-leu-pro-val-pro-gln	Zucinodin	0.809524	Very High/Identical	Molecules are highly similar or identical, with minimal structural differences.	Lassopeptide
	Xanthomonin I	0.681818	High	Molecules are closely related, likely with similar scaffolds or functional groups.	Lassopeptide
	Sphingonodin II	0.68	High		Lassopeptide
	Prochlorosin 1.1	0.68	High		Lanthipeptide B
	Venezuelin	0.666667	High		Lanthipeptide B
	Chaxapeptin	0.666667	High		Lassopeptide
	Streptocollin	0.653846	High		Lanthipeptide D
	Paenicidin B	0.653846	High		Lanthipeptide A
	Syanodin I	0.652174	High		Lassopeptide
	Ericin A	0.642857	High		Lanthipeptide A
Lincomycin	Hominicin	0.451613	Moderate	Molecules share a fair number of features, possibly related but not very close.	Lanthipeptide
	Sublancin 168	0.45	Moderate		Glycocin
	Nocathiacin I	0.428571	Moderate		Thiopeptide
	Caulonodin IV	0.419355	Moderate		Lassopeptide
	Xanthomonin II	0.413793	Moderate		Lassopeptide
	Syanodin I	0.413793	Moderate		Lassopeptide
	Sphingonodin I	0.413793	Moderate		Lassopeptide
	Sphingonodin II	0.40625	Moderate		Lassopeptide
	Sphingopyxin II	0.4	Moderate		Lassopeptide
	Kawaguchipeptin B	0.4	Moderate		Cyanobactin
NCGC00385789-01_C26H42O9_5,6,16-Trihydroxygrayanotox-10-en-3-yl hexopyranoside	Sch 40832	0.422222	Moderate	Molecules share a fair number of features, possibly related but not very close.	Thiopeptide
	Haliclonamide E	0.392857	Low	Some minor similarities exist, but the molecules are still structurally distinct.	Cyanobactin
	Sublancin 168	0.390244	Low		Glycocin
	Kawaguchipeptin A	0.387097	Low		Cyanobactin
	Glycocin F	0.377778	Low		Glycocin
	Nocathiacin I	0.372093	Low		Thiopeptide
	Mollamide	0.37037	Low		Cyanobactin
	Haliclonamide D	0.357143	Low		Cyanobactin
	Thiomuracin E	0.352941	Low		Thiopeptide
	S-54832 A-I	0.35	Low		Thiopeptide
(7S,9E,11S,12R,13S,14S,15S,16R,17S,18S,19E,21Z)-2,15,17-trihydroxy-11-methoxy-3,7,12,14,16,18,22-heptamethyl-26-(octylamino)-6,23,27,29-tetraoxo-8,30-dioxa-24-azatetracyclo[23.3.1.1^{4,7}.0^{5,28}]triaconta-1,3,5(28),9,19,21,25-heptaen-13-yl acetate	MJ347-81F4 B	0.543478	Moderate	Molecules share a fair number of features, possibly related but not very close.	Thiopeptide
	Siomycin C	0.510638	Moderate		Thiopeptide
	Nocathiacin II	0.510638	Moderate		Thiopeptide
	MJ347-81F4 A	0.510638	Moderate		Thiopeptide
	Siomycin B	0.510204	Moderate		Thiopeptide
	Thiostrepton B	0.510204	Moderate		Thiopeptide
	Thiostrepton A	0.5	Moderate		Thiopeptide
	Thiopeptin A1b	0.5	Moderate		Thiopeptide
	Sch 40832	0.5	Moderate		Thiopeptide
	Siomycin D	0.490196	Moderate		Thiopeptide
L-Tryptophan	Hymenamide K	0.684211	High	Molecules are closely related, likely with similar scaffolds or functional groups.	Cyanobactin
	Hymenamide J	0.65	High		Cyanobactin
	Hymenamide C	0.578947	Moderate	Molecules share a fair number of features, possibly related but not very close	Cyanobactin
	Sungsanpin	0.541667	Moderate		Lassopeptide
	Anacyclamide A20PP AcyE	0.541667	Moderate		Cyanobactin
	Anacyclamide A20P AcyE	0.541667	Moderate		Cyanobactin
	Agardhipeptin B	0.526316	Moderate		Cyanobactin
	Anacyclamide A11 AcyE	0.52381	Moderate		Cyanobactin
	Piricyclamide 7005 E2 PirE2	0.52	Moderate		Cyanobactin
	Amylocyclicin	0.52	Moderate		Bacterial_head_to_tail_cyclized
